# Supplementary material for: Comparative Genome Analysis of Enterococcus cecorum Reveals Intercontinental Spread of a Lineage of Clinical Poultry Isolates
Source: mSphere. 2023 Feb 16;8(2):e00495-22. doi: 10.1128/msphere.00495-22 (PMC10117131; doi:10.1128/msphere.00495-22)
Supplement: TABLE S1 [file msphere.00495-22-s0005.xlsx]

## Sheet: Table S1
Table S1: Metadata of strains sequenced in the study
Sample	Other name	Collection date (Month, Year)	Host	Age (Days)	Host tissue sampled	Sample type	Country	District or Regional district	Farm	Isolating laboratory	Referencea
CIRMBP-1195		8, 2014	Human		Blood	Clinical	France	South West		IRSD, Toulouse	This study
CIRMBP-1196		9, 2014	Human		Blood/Ascite	Clinical	France	South West		IRSD, Toulouse	This study
CIRMBP-1197		6, 2015	Human		Peritoin	Clinical	France	South West		IRSD, Toulouse	This study
CIRMBP-1204	LBV 466 ( GUH-99-06-6302), ATCC-BAA-150	1999	Human		Peritoin	Clinical	Belgium	Flanders		Ghent University Hospital	De Baere et al, 2000
CIRMBP-1205		1, 2007	Broiler	21	Joint	Clinical	France	22 - Côte d'Armor	H	Labofarm	This study
CIRMBP-1206		2, 2007	Broiler	28	Joint	Clinical	France	56 - Morbihan	A	Labofarm	This study
CIRMBP-1207		2, 2007	Broiler	29	Joint	Clinical	France	56 - Morbihan	K	Labofarm	This study
CIRMBP-1208		3, 2007	Broiler	36	Joint	Clinical	France	22 - Côte d'Armor	N	Labofarm	This study
CIRMBP-1209		4, 2007	Broiler	33	Joint	Clinical	France	22 - Côte d'Armor	M	Labofarm	This study
CIRMBP-1210		6, 2007	Broiler	20	Joint	Clinical	France	22 - Côte d'Armor	I	Labofarm	This study
CIRMBP-1211		7, 2007	Broiler	12	Liver	Clinical	France	22 - Côte d'Armor	G	Labofarm	This study
CIRMBP-1212		5, 2008	Broiler	17	Joint	Clinical	France	22 - Côte d'Armor	M	Labofarm	This study
CIRMBP-1213		6, 2008	Broiler	18	Joint	Clinical	France	22 - Côte d'Armor	N	Labofarm	This study
CIRMBP-1214		7, 2008	Broiler	21	Joint	Clinical	France	22 - Côte d'Armor	F	Labofarm	This study
CIRMBP-1215		7, 2008	Broiler	-	Joint	Clinical	France	22 - Côte d'Armor	P	Labofarm	This study
CIRMBP-1216		8, 2008	Broiler	24	Joint	Clinical	France	22 - Côte d'Armor	C	Labofarm	This study
CIRMBP-1217		9, 2008	Broiler	21	Joint	Clinical	France	22 - Côte d'Armor	P	Labofarm	This study
CIRMBP-1218		3, 2009	Broiler	15	Heart	Clinical	France	22 - Côte d'Armor	I	Labofarm	This study
CIRMBP-1219		6, 2009	Broiler	18	Heart	Clinical	France	22 - Côte d'Armor	G	Labofarm	This study
CIRMBP-1220		7, 2009	Broiler	31	Joint	Clinical	France	22 - Côte d'Armor	P	Labofarm	This study
CIRMBP-1221		8, 2009	Broiler	19	Joint	Clinical	France	22 - Côte d'Armor	F	Labofarm	This study
CIRMBP-1222		9, 2009	Broiler	25	Joint	Clinical	France	22 - Côte d'Armor	P	Labofarm	This study
CIRMBP-1223		12, 2009	Broiler	14	Joint	Clinical	France	22 - Côte d'Armor	C	Labofarm	This study
CIRMBP-1224		12, 2009	Broiler	11	Joint	Clinical	France	56 - Morbihan	E	Labofarm	This study
CIRMBP-1225		3, 2010	Broiler	24	Joint	Clinical	France	56 - Morbihan	A	Labofarm	This study
CIRMBP-1226		4, 2010	Broiler	15	Joint	Clinical	France	22 - Côte d'Armor	I	Labofarm	This study
CIRMBP-1227		5, 2010	Broiler	17	Joint	Clinical	France	22 - Côte d'Armor	F	Labofarm	This study
CIRMBP-1228		5, 2010	Broiler	16	Joint	Clinical	France	22 - Côte d'Armor	F	Labofarm	This study
CIRMBP-1229		6, 2010	Broiler	27	Liver	Clinical	France	22 - Côte d'Armor	C	Labofarm	This study
CIRMBP-1230		8, 2010	Broiler	30	Joint	Clinical	France	22 - Côte d'Armor	P	Labofarm	This study
CIRMBP-1231		9, 2010	Broiler	24	Joint	Clinical	France	56 - Morbihan	B	Labofarm	This study
CIRMBP-1232		10, 2010	Broiler	22	Joint	Clinical	France	22 - Côte d'Armor	C	Labofarm	This study
CIRMBP-1233		12, 2010	Broiler	18	Joint	Clinical	France	22 - Côte d'Armor	M	Labofarm	This study
CIRMBP-1234		3, 2011	Broiler	20	Joint	Clinical	France	22 - Côte d'Armor	F	Labofarm	This study
CIRMBP-1235		3, 2011	Broiler	15	Joint	Clinical	France	22 - Côte d'Armor	L	Labofarm	This study
CIRMBP-1236		4, 2011	Broiler	24	Joint	Clinical	France	22 - Côte d'Armor	C	Labofarm	This study
CIRMBP-1237		4, 2011	Broiler	17	Joint	Clinical	France	22 - Côte d'Armor	M	Labofarm	This study
CIRMBP-1238		5, 2011	Broiler	23	Heart	Clinical	France	22 - Côte d'Armor	F	Labofarm	This study
CIRMBP-1239		6, 2011	Broiler	15	Bone-marrow	Clinical	France	22 - Côte d'Armor	G	Labofarm	This study
CIRMBP-1240		7, 2011	Broiler	21	Joint	Clinical	France	22 - Côte d'Armor	C	Labofarm	This study
CIRMBP-1241		9, 2011	Broiler	26	Joint	Clinical	France	22 - Côte d'Armor	H	Labofarm	This study
CIRMBP-1242		10, 2011	Broiler	19	Bone-marrow	Clinical	France	22 - Côte d'Armor	F	Labofarm	This study
CIRMBP-1243		10, 2011	Broiler	34	Bone-marrow	Clinical	France	22 - Côte d'Armor	L	Labofarm	This study
CIRMBP-1244		1, 2012	Broiler	19	Joint	Clinical	France	22 - Côte d'Armor	F	Labofarm	This study
CIRMBP-1245		2, 2012	Broiler	26	Joint	Clinical	France	22 - Côte d'Armor	L	Labofarm	This study
CIRMBP-1246		2, 2012	Broiler	23	Joint	Clinical	France	22 - Côte d'Armor	C	Labofarm	This study
CIRMBP-1247		2, 2012	Broiler	15	Heart	Clinical	France	22 - Côte d'Armor	G	Labofarm	This study
CIRMBP-1248		3, 2012	Broiler	29	Joint	Clinical	France	22 - Côte d'Armor	F	Labofarm	This study
CIRMBP-1249		3, 2012	Broiler	21	Joint	Clinical	France	22 - Côte d'Armor	M	Labofarm	This study
CIRMBP-1250		6, 2012	Broiler	20	Joint	Clinical	France	22 - Côte d'Armor	O	Labofarm	This study
CIRMBP-1251		8, 2012	Broiler	26	Heart	Clinical	France	56 - Morbihan	E	Labofarm	This study
CIRMBP-1252		9, 2012	Broiler	14	Joint	Clinical	France	22 - Côte d'Armor	G	Labofarm	This study
CIRMBP-1253		10, 2012	Broiler	22	Joint	Clinical	France	56 - Morbihan	E	Labofarm	This study
CIRMBP-1254		10, 2012	Broiler	22	Joint	Clinical	France	22 - Côte d'Armor	M	Labofarm	This study
CIRMBP-1255		11, 2012	Broiler	25	Joint	Clinical	France	22 - Côte d'Armor	O	Labofarm	This study
CIRMBP-1256		12, 2012	Broiler	0	Joint	Clinical	France	22 - Côte d'Armor	I	Labofarm	This study
CIRMBP-1257		2, 2013	Broiler	22	Joint	Clinical	France	22 - Côte d'Armor	I	Labofarm	This study
CIRMBP-1258		2, 2013	Broiler	19	Joint	Clinical	France	22 - Côte d'Armor	C	Labofarm	This study
CIRMBP-1259		3, 2013	Broiler	27	Joint	Clinical	France	22 - Côte d'Armor	L	Labofarm	This study
CIRMBP-1260		3, 2013	Broiler	16	Joint	Clinical	France	22 - Côte d'Armor	F	Labofarm	This study
CIRMBP-1261		6, 2013	Broiler	20	Joint	Clinical	France	22 - Côte d'Armor	F	Labofarm	This study
CIRMBP-1262		7, 2013	Broiler	12	Joint	Clinical	France	22 - Côte d'Armor	G	Labofarm	This study
CIRMBP-1263		7, 2013	Broiler	20	Joint	Clinical	France	56 - Morbihan	A	Labofarm	This study
CIRMBP-1264		7, 2013	Broiler	20	Joint	Clinical	France	56 - Morbihan	E	Labofarm	This study
CIRMBP-1265		8, 2013	Broiler	17	Joint	Clinical	France	22 - Côte d'Armor	I	Labofarm	This study
CIRMBP-1266		9, 2013	Broiler	27	Joint	Clinical	France	22 - Côte d'Armor	M	Labofarm	This study
CIRMBP-1267		6, 2014	Broiler	16	Joint	Clinical	France	56 - Morbihan	K	Labofarm	This study
CIRMBP-1268		7, 2014	Broiler	17	Heart	Clinical	France	22 - Côte d'Armor	L	Labofarm	This study
CIRMBP-1269		7, 2014	Broiler	0	Joint	Clinical	France	56 - Morbihan	E	Labofarm	This study
CIRMBP-1270		8, 2014	Broiler	15	Joint	Clinical	France	22 - Côte d'Armor	O	Labofarm	This study
CIRMBP-1271		8, 2014	Broiler	20	Joint	Clinical	France	22 - Côte d'Armor	M	Labofarm	This study
CIRMBP-1272		11, 2014	Broiler	18	Joint	Clinical	France	22 - Côte d'Armor	I	Labofarm	This study
CIRMBP-1273		2, 2015	Broiler	21	Joint	Clinical	France	22 - Côte d'Armor	M	Labofarm	This study
CIRMBP-1274		7, 2015	Broiler	20	Joint	Clinical	France	56 - Morbihan	A	Labofarm	This study
CIRMBP-1275		7, 2015	Broiler	12	Heart	Clinical	France	22 - Côte d'Armor	G	Labofarm	This study
CIRMBP-1276		7, 2015	Broiler	21	Joint	Clinical	France	56 - Morbihan	E	Labofarm	This study
CIRMBP-1277		11, 2015	Broiler	43	Joint	Clinical	France	56 - Morbihan	D	Labofarm	This study
CIRMBP-1278		12, 2015	Broiler	21	Joint	Clinical	France	56 - Morbihan	D	Labofarm	This study
CIRMBP-1279		1, 2016	Broiler	32	Vertebras	Clinical	France	56 - Morbihan	D	Labofarm	This study
CIRMBP-1280		1, 2016	Broiler	33	Joint	Clinical	France	56 - Morbihan	B	Labofarm	This study
CIRMBP-1281		1, 2016	Broiler	36	Joint	Clinical	France	22 - Côte d'Armor	O	Labofarm	This study
CIRMBP-1282		2, 2016	Broiler	12	Joint	Clinical	France	22 - Côte d'Armor	O	Labofarm	This study
CIRMBP-1283		4, 2016	Broiler	26	Joint	Clinical	France	22 - Côte d'Armor	M	Labofarm	This study
CIRMBP-1284		5, 2016	Broiler	20	Joint	Clinical	France	22 - Côte d'Armor	I	Labofarm	This study
CIRMBP-1285		5, 2016	Broiler	28	Spleen	Clinical	France	22 - Côte d'Armor	O	Labofarm	This study
CIRMBP-1286		7, 2016	Broiler	15	Heart	Clinical	France	22 - Côte d'Armor	G	Labofarm	This study
CIRMBP-1287		8, 2016	Broiler	0	Joint	Clinical	France	22 - Côte d'Armor	O	Labofarm	This study
CIRMBP-1288		9, 2016	Broiler	18	Joint	Clinical	France	22 - Côte d'Armor	H	Labofarm	This study
CIRMBP-1289		10, 2016	Broiler	16	Joint	Clinical	France	22 - Côte d'Armor	G	Labofarm	This study
CIRMBP-1290		10, 2016	Broiler	23	Bone-marrow	Clinical	France	22 - Côte d'Armor	O	Labofarm	This study
CIRMBP-1291		10, 2016	Broiler	31	Joint	Clinical	France	22 - Côte d'Armor	L	Labofarm	This study
CIRMBP-1292		11, 2016	Broiler	14	Liver	Clinical	France	56 - Morbihan	E	Labofarm	This study
CIRMBP-1293		12, 2016	Broiler	21	Joint	Clinical	France	22 - Côte d'Armor	M	Labofarm	This study
CIRMBP-1294		12, 2016	Broiler	35	Vertebras	Clinical	France	56 - Morbihan	B	Labofarm	This study
CIRMBP-1295		12, 2016	Broiler	23	Heart	Clinical	France	22 - Côte d'Armor	O	Labofarm	This study
CIRMBP-1296		2, 2017	Broiler	39	Heart	Clinical	France	56 - Morbihan	D	Labofarm	This study
CIRMBP-1297		4, 2017	Broiler	26	Joint	Clinical	France	22 - Côte d'Armor	N	Labofarm	This study
CIRMBP-1298		4, 2017	Broiler	17	Joint	Clinical	France	22 - Côte d'Armor	G	Labofarm	This study
CIRMBP-1299		5, 2017	Broiler	25	Joint	Clinical	France	56 - Morbihan	B	Labofarm	This study
CIRMBP-1300		6, 2017	Broiler	14	Joint	Clinical	France	56 - Morbihan	K	Labofarm	This study
CIRMBP-1301		6, 2016	Broiler	21	Joint	Clinical	France	22 - Côte d'Armor	J	Labofarm	This study
CIRMBP-1302		5, 2014	Broiler	20	Joint	Clinical	France	22 - Côte d'Armor	J	Labofarm	This study
CIRMBP-1303		8, 2016	Broiler	16	Joint	Clinical	France	22 - Côte d'Armor	J	Labofarm	This study
CIRMBP-1304		2, 2017	Broiler	19	Joint	Clinical	France	22 - Côte d'Armor	J	Labofarm	This study
CIRMBP-1307	CE1	2010	Broiler		Caecum	Non-clinical	United-States	Southeast		North Carolina State College of Veterinary Medicine	Borst et al, 2014 & 2015
CIRMBP-1308	CE2	2010	Broiler		Caecum	Non-clinical	United-States	Southeast		North Carolina State College of Veterinary Medicine	Borst et al, 2014 & 2015
CIRMBP-1309	CE3	2011	Broiler		Caecum	Non-clinical	United-States	Southeast		North Carolina State College of Veterinary Medicine	Borst et al, 2014 & 2015
CIRMBP-1310	SA1	2010	Broiler		Bone-marrow	Clinical	United-States	Southeast		North Carolina State College of Veterinary Medicine	Borst et al, 2014 & 2015
CIRMBP-1311	SA2	2010	Broiler		Bone-marrow	Clinical	United-States	Southeast		North Carolina State College of Veterinary Medicine	Borst et al, 2014 & 2015
CIRMBP-1312	SA3	2011	Broiler		Bone-marrow	Clinical	United-States	Southeast		North Carolina State College of Veterinary Medicine	Borst et al, 2014 & 2015
CIRMBP-1313	CB-32	2014	Broiler		Tissue sample	Clinical	Poland	Greater Poland		SGGW-Faculty of Veterinary Medecine	Dolka et al, 2015 & 2016
CIRMBP-1314	BB-66	2014	Broiler		Tissue sample	Clinical	Poland	Opolskie		SGGW-Faculty of Veterinary Medecine	Dolka et al, 2015 & 2016
CIRMBP-1315	CL-1	2012	Hen layer		Heart	Clinical	Poland	Greater Poland		SGGW-Faculty of Veterinary Medecine	Dolka et al, 2015 & 2016
CIRMBP-1316	G-29	2013	Goose		Heart, liver	Clinical	Poland	Kuyavia-Pomerania		SGGW-Faculty of Veterinary Medecine	Dolka et al, 2015 & 2016
CIRMBP-1317	D-104	2015	Duck		Heart, liver	Clinical	Poland			SGGW-Faculty of Veterinary Medecine	Dolka et al, 2015
CIRMBP-1318	DSM 20682 (Type strain), Strain A60, NCDO 2674	10, 1982	Broiler		Caecum	Non-clinical	Belgium			Faculty of Veterinary Medicine	Devriese et al, 1983
CIRMBP-1319	1212-11909	2012	Human		Blood	Clinical	Belgium			AZ Sint-Lucas Hospital	Pang et al, 2016
CIRMBP-1320	B05581	2014	Human		Blood	Clinical	Germany			Rostock University Medical Center	Warnke et al, 2015
aReferences cited
De Baere T, Claeys G, Verschraegen G, Devriese LA, Baele M, Van Vlem B, Vanholder R, Dequidt C, Vaneechoutte M. 2000. Continuous ambulatory peritoneal dialysis peritonitis due to Enterococcus cecorum. J Clin Microbiol 38:3511-2.
Borst LB, Suyemoto MM, Keelara S, Dunningan SE, Guy JS, Barnes HJ. 2014. A chicken embryo lethality assay for pathogenic Enterococcus cecorum. Avian Dis 58:244-8.
Borst LB, Suyemoto MM, Scholl EH, Fuller FJ, Barnes HJ. 2015. Comparative genomic analysis identifies divergent genomic features of pathogenic Enterococcus cecorum including a type IC CRISPR-Cas system, a capsule locus, an epa-like locus, and putative host tissue binding proteins. PLoS One 10:e0121294.
Dolka B, Chrobak-Chmiel D, Makrai L, Szeleszczuk P. 2016. Phenotypic and genotypic characterization of Enterococcus cecorum strains associated with infections in poultry. BMC Vet Res 12:129.
Dolka B, Heidemann Olsen R, Naundrup Thofner IC, Christensen JP. 2015. Draft genome sequences of five clinical Enterococcus cecorum strains isolated from different poultry species in Poland. Genome Announc 3.
Devriese LA, Dutta GN, Farrow JAE, Vandekerckhove A, Phillips BA. 1983. Streptococcus cecorum, a new species isolated from chickens. Int J Syst Bacteriol 33:772-776.
Pang KW, Coorevits L, Van Acker J, Pauwels W. 2016. Enterococcus cecorum sepsis in a patient with liver cirrhosis, successfully treated with ceftriaxone. Acta Clin Belg 71:347-348.
Warnke P, Koller T, Stoll P, Podbielski A. 2015. Nosocomial infection due to Enterococcus cecorum identified by MALDI-TOF MS and Vitek 2 from a blood culture of a septic patient. Eur J Microbiol Immunol (Bp) 5:177-9.
