# Supplementary material for: Comparative Genome Analysis of Enterococcus cecorum Reveals Intercontinental Spread of a Lineage of Clinical Poultry Isolates
Source: mSphere. 2023 Feb 16;8(2):e00495-22. doi: 10.1128/msphere.00495-22 (PMC10117131; doi:10.1128/msphere.00495-22)
Supplement: TABLE S2 [file msphere.00495-22-s0006.xlsx]

## Sheet: Table S2A
Table S2A: E. cecorum genomes sequenced in this study and included in the comparative analysis.
Sample	Genome accession number	Sample Accession number	Sequencing technology	Raw reads accessions	N50	GC (%)	Contigs annotated ≥200 pb	Length annotated (bp)	Sequencing depth (prokka)	CDS	rRNA	tRNA
CIRMBP-1195	CAMRZA010000000	SAMEA12751055	Illumina HiSeq	ERR10359641	133792	36.33	52	2293858	196.176	2238	6	58
CIRMBP-1196	CAMSAF010000000	SAMEA12751056	Illumina HiSeq	ERR10359643	115945	36.22	89	2487448	180.908	2444	6	57
CIRMBP-1197	CAMRYP010000000	SAMEA12751057	Illumina HiSeq	ERR10359644	158031	36.13	52	2501395	179.9	2357	8	60
CIRMBP-1204	CAMRZE010000000	SAMEA12751058	Illumina HiSeq	ERR10359647	105558	36.61	63	2525289	178.197	2499	5	58
CIRMBP-1205	CAMRZQ010000000	SAMEA12751059	Illumina HiSeq	ERR10359649	121748	36.43	51	2615859	172.028	2615	8	54
CIRMBP-1206	CAMSAE010000000	SAMEA12751060	Illumina HiSeq	ERR10359650	98265	36.12	72	2694331	167.017	2669	9	56
CIRMBP-1207	CAMRXP010000000	SAMEA12751061	Illumina HiSeq	ERR10359651	161689	36.5	72	2284740	196.959	2214	8	60
CIRMBP-1208	CAMSAA010000000	SAMEA12751062	Illumina HiSeq	ERR10359652	114299	36	62	2672438	168.386	2640	9	50
CIRMBP-1209	CAMSAG010000000	SAMEA12751063	Illumina HiSeq	ERR10359654	120799	35.96	79	2803721	160.501	2793	9	62
CIRMBP-1210	CAMRZH010000000	SAMEA12751064	Illumina HiSeq	ERR10359655	198915	36.67	38	2106135	213.662	2018	12	58
CIRMBP-1211	CAMRZX010000000	SAMEA12751065	Illumina HiSeq	ERR10359657	100827	36.16	64	2650599	169.773	2624	8	54
CIRMBP-1212	OX346406	SAMEA12751066	Illumina HiSeq + NanoPore	ERR10359661,ERR10359659	2242110	36	1	2242110	1531	2135	21	67
CIRMBP-1213	CAMRZK010000000	SAMEA12751067	Illumina HiSeq	ERR10359662	100826	36.09	60	2553450	176.232	2515	6	54
CIRMBP-1214	CAMRXO010000000	SAMEA12751068	Illumina HiSeq	ERR10359663	180864	36.38	60	2244008	200.534	2181	7	59
CIRMBP-1215	CAMRZO010000000	SAMEA12751069	Illumina HiSeq	ERR10359665	98264	36.16	65	2586610	173.973	2565	8	57
CIRMBP-1216	CAMRZY010000000	SAMEA12751070	Illumina HiSeq	ERR10359666	84255	36.04	84	2639268	170.502	2632	6	55
CIRMBP-1217	CAMSAK010000000	SAMEA12751071	Illumina HiSeq	ERR10359667	85986	35.99	74	2723338	165.238	2711	8	56
CIRMBP-1218	CAMSAM010000000	SAMEA12751072	Illumina HiSeq	ERR10359669	84510	36.12	116	2724086	165.193	2718	7	62
CIRMBP-1219	CAMRZM010000000	SAMEA12751073	Illumina HiSeq	ERR10359670	88986	36.2	70	2602320	172.923	2581	10	62
CIRMBP-1220	CAMRYS010000000	SAMEA12751074	Illumina HiSeq	ERR10359671	71177	36.39	103	2365351	190.247	2287	5	56
CIRMBP-1221	CAMRZV010000000	SAMEA12751075	Illumina HiSeq	ERR10359681	88753	36.1	78	2664951	168.859	2649	8	51
CIRMBP-1222	CAMRYN010000000	SAMEA12751076	Illumina HiSeq	ERR10359682	145987	36.46	54	2175818	206.819	2110	4	61
CIRMBP-1223	CAMSAD010000000	SAMEA12751077	Illumina HiSeq	ERR10359683	91005	36.08	66	2686237	167.521	2669	7	58
CIRMBP-1224	CAMSAB010000000	SAMEA12751078	Illumina HiSeq	ERR10359684	87733	36.08	77	2679814	167.922	2663	6	55
CIRMBP-1225	CAMRYQ010000000	SAMEA12751079	Illumina HiSeq	ERR10359685	117189	36.31	41	2366242	190.175	2306	7	60
CIRMBP-1226	CAMRYL010000000	SAMEA12751080	Illumina HiSeq	ERR10359768	137989	36.3	40	2366148	190.183	2306	7	53
CIRMBP-1227	CAMSAS010000000	SAMEA12751081	Illumina HiSeq	ERR10359773	98307	35.98	78	2736368	164.452	2700	8	59
CIRMBP-1228	OX346405	SAMEA12751082	Illumina HiSeq + NanoPore	ERR10359830,ERR10359774	2799887	36	1	2799887	1319.47	2766	21	67
CIRMBP-1229	CAMSAY010000000	SAMEA12751083	Illumina HiSeq	ERR10359831	112315	36.61	80	2780524	161.84	2780	8	60
CIRMBP-1230	CAMRZG010000000	SAMEA12751084	Illumina HiSeq	ERR10359832	148995	36.79	50	2601524	172.976	2577	7	55
CIRMBP-1231	CAMRXS010000000	SAMEA12751085	Illumina HiSeq	ERR10359839	149850	36.39	33	2231272	201.679	2153	4	60
CIRMBP-1232	CAMRZN010000000	SAMEA12751086	Illumina HiSeq	ERR10359842	100836	36.3	45	2384783	188.696	2339	6	57
CIRMBP-1233	CAMRZT010000000	SAMEA12751087	Illumina HiSeq	ERR10359843	88313	36.09	73	2569228	175.15	2524	7	55
CIRMBP-1234	CAMRXW010000000	SAMEA12751088	Illumina HiSeq	ERR10359845	129970	36.34	50	2228855	201.897	2140	5	56
CIRMBP-1235	CAMRYW010000000	SAMEA12751089	Illumina HiSeq	ERR10359846	119191	36.31	41	2365963	190.197	2304	6	61
CIRMBP-1236	CAMTCI010000000	SAMEA12751090	Illumina HiSeq	ERR10359847	106572	36.31	43	2385184	188.665	2344	9	56
CIRMBP-1237	CAMRYV010000000	SAMEA12751091	Illumina HiSeq	ERR10359848	135253	36.43	54	2375175	189.46	2318	8	58
CIRMBP-1238	CAMRXT010000000	SAMEA12751092	Illumina HiSeq	ERR10359850	129835	36.34	55	2229431	201.845	2134	6	54
CIRMBP-1239	CAMRZP010000000	SAMEA12751093	Illumina HiSeq	ERR10359851	89085	36.19	61	2538725	177.254	2496	5	57
CIRMBP-1240	CAMRXY010000000	SAMEA12751094	Illumina HiSeq	ERR10359852	117390	36.31	47	2366771	190.132	2304	6	57
CIRMBP-1241	CAMRXL010000000	SAMEA12751095	Illumina HiSeq	ERR10359853	189546	36.53	33	2204565	204.122	2151	4	59
CIRMBP-1242	CAMRXK010000000	SAMEA12751096	Illumina HiSeq	ERR10359854	189629	36.54	32	2140993	210.183	2070	5	55
CIRMBP-1243	CAMRXR010000000	SAMEA12751097	Illumina HiSeq	ERR10359855	162294	36.37	57	2361166	190.584	2315	7	55
CIRMBP-1244	CAMRYJ010000000	SAMEA12751098	Illumina HiSeq	ERR10359856	135253	36.42	53	2280216	197.35	2230	5	57
CIRMBP-1245	CAMRYG010000000	SAMEA12751099	Illumina HiSeq	ERR10359857	162294	36.37	53	2359524	190.716	2315	7	56
CIRMBP-1246	OX346401	SAMEA12751100	Illumina HiSeq + NanoPore	ERR10359858,ERR10359859,ERR10359860,ERR10359903	2230201	36	1	2290161	3090.73	2189	21	67
CIRMBP-1247	CAMSAC010000000	SAMEA12751101	Illumina HiSeq	ERR10359904	143838	36.15	65	2577000	174.622	2158	7	62
CIRMBP-1248	CAMRZL010000000	SAMEA12751102	Illumina HiSeq	ERR10359906	78223	35.98	120	2620983	171.691	2185	9	54
CIRMBP-1249	CAMSAL010000000	SAMEA12751103	Illumina HiSeq	ERR10359907	100827	35.96	79	2744579	163.96	2535	6	57
CIRMBP-1250	CAMRYA010000000	SAMEA12751104	Illumina HiSeq	ERR10359909,ERR10359912	111664	36.28	62	2306701	195.084	2541	8	55
CIRMBP-1251	CAMRYO010000000	SAMEA12751105	Illumina HiSeq	ERR10359962	125547	36.36	69	2321232	193.863	2718	6	55
CIRMBP-1252	CAMRZB010000000	SAMEA12751106	Illumina HiSeq	ERR10359963	112828	36.16	64	2637300	170.629	2230	9	55
CIRMBP-1253	CAMRXM010000000	SAMEA12751107	Illumina HiSeq	ERR10359964	275800	36.4	23	2248087	200.17	2250	6	60
CIRMBP-1254	CAMSAH010000000	SAMEA12751108	Illumina HiSeq	ERR10359965	135399	36.16	100	2530479	177.832	2580	8	55
CIRMBP-1255	CAMRYU010000000	SAMEA12751109	Illumina HiSeq	ERR10359966	117255	36.34	39	2369997	189.874	2179	9	60
CIRMBP-1256	CAMRZI010000000	SAMEA12751110	Illumina HiSeq	ERR10359967	77454	36.26	93	2451543	183.558	2446	7	56
CIRMBP-1257	CAMRYF010000000	SAMEA12751111	Illumina HiSeq	ERR10359968	80034	36.7	233	2178279	206.585	2304	4	60
CIRMBP-1258	CAMRXV010000000	SAMEA12751112	Illumina HiSeq	ERR10359969	114433	36.41	41	2210281	203.594	2351	7	56
CIRMBP-1259	CAMRYD010000000	SAMEA12751113	Illumina HiSeq	ERR10359970	140737	36.39	38	2222739	202.453	2081	5	61
CIRMBP-1260	CAMRZZ010000000	SAMEA12751114	Illumina HiSeq	ERR10359971	98265	35.97	74	2749377	163.673	2129	6	58
CIRMBP-1261	OX346402	SAMEA12751115	Illumina HiSeq + NanoPore	ERR10360260,ERR10360262	2620135	36	1	2620135	1563.3	2521	21	68
CIRMBP-1262	CAMRYY010000000	SAMEA12751116	Illumina HiSeq	ERR10360263	119125	36.35	44	2315073	194.378	2707	9	57
CIRMBP-1263	CAMRYH010000000	SAMEA12751117	Illumina HiSeq	ERR10360264	184224	36.39	93	2320133	193.954	2474	7	59
CIRMBP-1264	CAMRYZ010000000	SAMEA12751118	Illumina HiSeq	ERR10360265	135253	36.43	61	2309026	194.887	2228	7	55
CIRMBP-1265	CAMRYK010000000	SAMEA12751119	Illumina HiSeq	ERR10360266	137900	36.31	43	2366951	190.118	2240	7	57
CIRMBP-1266	CAMRYB010000000	SAMEA12751120	Illumina HiSeq	ERR10360267	130200	36.46	60	2267810	198.429	2235	8	55
CIRMBP-1267	CAMRZF010000000	SAMEA12751121	Illumina HiSeq	ERR10360268	176884	36.34	49	2372714	189.656	2308	9	58
CIRMBP-1268	CAMRYX010000000	SAMEA12751122	Illumina HiSeq	ERR10360270	101934	36.25	82	2430390	185.155	2200	7	56
CIRMBP-1269	CAMRYC010000000	SAMEA12751123	Illumina HiSeq	ERR10360271	114433	36.4	44	2211966	203.439	2309	5	54
CIRMBP-1270	CAMRYE010000000	SAMEA12751124	Illumina HiSeq	ERR10360272	162290	36.36	66	2422435	185.763	2382	7	55
CIRMBP-1271	CAMRZU010000000	SAMEA12751125	Illumina HiSeq	ERR10360274	118005	36.31	40	2366112	190.185	2129	7	60
CIRMBP-1272	CAMRYR010000000	SAMEA12751126	Illumina HiSeq	ERR10360276	119417	36.3	53	2387903	188.45	2370	7	57
CIRMBP-1273	CAMRYI010000000	SAMEA12751127	Illumina HiSeq	ERR10360277,ERR10360278	115746	36.35	63	2376390	189.363	2307	9	61
CIRMBP-1274	OX346407	SAMEA12751128	Illumina HiSeq + NanoPore	ERR10360279,ERR10360280	2479239	36	1	2479239	1630.31	2415	21	69
CIRMBP-1275	CAMRYM010000000	SAMEA12751129	Illumina HiSeq	ERR10360281	225352	36.42	25	2212977	203.346	2373	9	55
CIRMBP-1276	CAMRYT010000000	SAMEA12751130	Illumina HiSeq	ERR10360282,ERR10360283	149467	36.11	67	2466886	182.416	2126	6	58
CIRMBP-1277	CAMRXZ010000000	SAMEA12751131	Illumina HiSeq	ERR10360284,ERR10360285	69264	36.55	91	2160145	208.319	2089	6	53
CIRMBP-1278	CAMRZD010000000	SAMEA12751132	Illumina HiSeq	ERR10360286	115832	36.44	41	2201374	204.418	2139	5	54
CIRMBP-1279	CAMRXU010000000	SAMEA12751133	Illumina HiSeq	ERR10360287	115976	36.47	46	2206574	203.936	2136	7	54
CIRMBP-1280	CAMRXN010000000	SAMEA12751134	Illumina HiSeq	ERR10360288	115821	36.44	40	2201113	204.442	2139	5	57
CIRMBP-1281	OX346404	SAMEA12751135	Illumina HiSeq + NanoPore	ERR10360289,ERR10360290	2542510	36	1	2542510	1358.92	2464	21	68
CIRMBP-1282	CAMRXQ010000000	SAMEA12751136	Illumina HiSeq	ERR10360292	151680	36.26	63	2314695	194.41	2222	6	58
CIRMBP-1283	OX346403	SAMEA12751137	Illumina HiSeq + NanoPore	ERR10360296,ERR10360298	2260504	36.44	1	2260504	1673.05	2182	21	67
CIRMBP-1284	CAMRZC010000000	SAMEA12751138	Illumina HiSeq	ERR10360300	132453	36.02	68	2509240	179.337	2438	6	55
CIRMBP-1285	CAMRXX010000000	SAMEA12751139	Illumina HiSeq	ERR10360301	166930	36.46	44	2212817	203.361	2144	8	61
CIRMBP-1286	CAMSBN010000000	SAMEA12751140	Illumina HiSeq	ERR10360302	167950	36.09	61	2540033	177.163	2438	5	54
CIRMBP-1287	OX346411	SAMEA12751141	Illumina HiSeq + NanoPore	ERR10360379,ERR10360381	2444274	36.45	1	2444274	1756.26	2364	21	67
CIRMBP-1288	CAMSBL010000000	SAMEA12751142	Illumina HiSeq	ERR10360382	128937	36.35	62	2395962	187.816	2320	6	55
CIRMBP-1289	CAMSBK010000000	SAMEA12751143	Illumina HiSeq	ERR10360383	127888	36.46	53	2212203	203.417	2141	8	52
CIRMBP-1290	CAMSAQ010000000	SAMEA12751144	Illumina HiSeq	ERR10360384	135254	36.36	53	2383925	188.764	2332	6	55
CIRMBP-1291	CAMSAX010000000	SAMEA12751145	Illumina HiSeq	ERR10369487	142881	36.39	46	2309773	194.824	2241	6	54
CIRMBP-1292	CAMSBJ010000000	SAMEA12751146	Illumina HiSeq + NanoPore	ERR10369488,ERR10369489	2289791	36.59	2	2294254	1662.4	2218	21	68
CIRMBP-1293	CAMSBM010000000	SAMEA12751147	Illumina HiSeq	ERR10369490	180758	36.28	50	2458937	183.006	2415	7	56
CIRMBP-1294	CAMSBH010000000	SAMEA12751148	Illumina HiSeq + NanoPore	ERR10369491,ERR10369492	2544482	36.2	9	2598833	1410.41	2587	21	70
CIRMBP-1295	CAMSAW010000000	SAMEA12751149	Illumina HiSeq	ERR10369493	150686	36.3	52	2347887	191.662	2268	8	54
CIRMBP-1296	CAMSAZ010000000	SAMEA12751150	Illumina HiSeq	ERR10369494	110310	36.34	59	2516369	178.829	2457	8	53
CIRMBP-1297	CAMSBC010000000	SAMEA12751151	Illumina HiSeq	ERR10369495	162291	36.42	54	2392278	188.105	2339	9	56
CIRMBP-1298	CAMSBG010000000	SAMEA12751152	Illumina HiSeq + NanoPore	ERR10369496,ERR10370890	860304	36.16	53	2618000	1517.2	2505	18	67
CIRMBP-1299	CAMRZR010000000	SAMEA12751153	Illumina HiSeq	ERR10370885	115821	36.44	46	2205852	204.003	2147	6	55
CIRMBP-1300	CAMSAO010000000	SAMEA12751154	Illumina HiSeq	ERR10360406	190903	36.45	49	2397669	187.682	2339	9	55
CIRMBP-1301	CAMSBI010000000	SAMEA12751155	Illumina HiSeq	ERR10370886	118559	36.44	50	2202089	204.351	2137	5	59
CIRMBP-1302	OX346408	SAMEA12751156	Illumina HiSeq + NanoPore	ERR10360440,ERR10360441	2391303	36.2	1	2391303	1404.49	2276	21	67
CIRMBP-1303	CAMSBB010000000	SAMEA12751157	Illumina HiSeq	ERR10360442	195034	36.44	41	2363766	190.374	2317	9	60
CIRMBP-1304	CAMSBA010000000	SAMEA12751158	Illumina HiSeq + NanoPore	ERR10360443,ERR10360444	363586	36.49	29	2461162	1301.04	2400	21	69
CIRMBP-1307	CAMSAN010000000	SAMEA12751159	Illumina HiSeq	ERR10360445	62599	36.47	116	2285748	196.872	2197	6	53
CIRMBP-1308	CAMSAT010000000	SAMEA12751160	Illumina HiSeq	ERR10360446	100609	36.39	107	2264342	198.733	2174	7	56
CIRMBP-1309	CAMSAR010000000	SAMEA12751161	Illumina HiSeq	ERR10360447	61887	36.3	112	2326314	193.439	2217	9	52
CIRMBP-1310	CAMSAP010000000	SAMEA12751162	Illumina HiSeq	ERR10360448	141267	36.63	39	2270615	198.184	2226	5	60
CIRMBP-1311	CAMSAI010000000	SAMEA12751163	Illumina HiSeq	ERR10370887	131299	36.62	48	2278571	197.492	2234	7	55
CIRMBP-1312	CAMRZW010000000	SAMEA12751164	Illumina HiSeq	ERR10360449	161704	36.35	39	2229450	201.844	2173	7	50
CIRMBP-1313	CAMSBF010000000	SAMEA12751165	Illumina HiSeq	ERR10360451	110206	36.51	77	2305949	195.147	2221	8	56
CIRMBP-1314	CAMRZJ010000000	SAMEA12751166	Illumina HiSeq	ERR10360452	162204	36.7	63	2056026	218.869	1961	8	54
CIRMBP-1315	CAMSAU010000000	SAMEA12751167	Illumina HiSeq	ERR10360603	135418	36.32	49	2347533	191.691	2281	6	56
CIRMBP-1316	CAMRZS010000000	SAMEA12751169	Illumina HiSeq	ERR10360735	153732	36.92	58	2140572	210.224	2107	5	61
CIRMBP-1317	CAMSAJ010000000	SAMEA12751170	Illumina HiSeq	ERR10360922	151144	36.34	53	2282237	197.175	2212	5	62
CIRMBP-1318	CAMSAV010000000	SAMEA12751171	Illumina HiSeq	ERR10360923	114042	36.53	62	2370354	189.845	2316	19	47
CIRMBP-1319	CAMSBE010000000	SAMEA12751172	Illumina HiSeq	ERR10360924	117689	36.42	88	2502921	179.79	2491	8	56
CIRMBP-1320	CAMSBD010000000	SAMEA12751173	Illumina HiSeq + NanoPore	ERR10360925,ERR10360926	1257868	36.56	3	2497071	1409.93	2393	21	66

## Sheet: Table S2B
Table S2B: Non-redundant E. cecorum genomes available in NCBI Data base included in the comparative analysis.
RefSeq Assembly Accession number	Strain	Clade in phylogenetic tree	Years	Host	Sample source	Country	Origin	GC (%)	Length (bp)	Referencea
GCF_003319275.1	100AEA1	B	Unknown	Chicken	Breast meat	USA	Non clinical	37.1	2284400	Earl et al, direct submission, 04-JUN-2015
GCF_003319265.1	108EA1	B	Unknown	Chicken	Breast meat	USA	Non clinical	36.7	2233290	Earl et al, direct submission, 04-JUN-2015
GCF_003319255.1	170AEA1	B	Unknown	Chicken	Breast meat	USA	Non clinical	36.7	2402860	Earl et al, direct submission, 04-JUN-2015
GCF_001020435.1	1710s23	E13	2009	Chicken	Caeca	Belgium	Non clinical	36.3	2258950	Dolka et al, 2015
GCF_001020445.1	1711s24	E13	2009	Chicken	Caeca	Belgium	Non clinical	36.2	2304400	Dolka et al, 2015
GCF_003319285.1	197EA2	B	Unknown	Chicken	Breast meat	USA	Non clinical	36.9	2304490	Earl et al, direct submission, 04-JUN-2015
GCF_003319345.1	215EA1	B	Unknown	Chicken	Breast meat	USA	Non clinical	36.7	2209030	Earl et al, direct submission, 04-JUN-2015
GCF_002174365.1	2D5_DIV0622	C	2015	Bird	Feces	Germany	Non clinical	37.1	2478020	Earl et al, direct submission, 26-MAY-2017
GCF_002160685.1	An144	E08	2016	Chicken	Caeca	Germany	Non clinical	36.1	2491350	Medvecky et al, direct submission, 28-APR-2017
GCF_002161395.1	An69	C	2016	Chicken	Caeca	Germany	Non clinical	36.6	1992490	Medvecky et al, direct submission, 28-APR-2017
GCF_013103495.1	ARS16	C	2007	Chicken	Carcass	USA	Non clinical	36.3	2456889	Sharma et al. 2020
GCF_013103505.1	ARS48	D	2003	Chicken	Carcass	USA	Non clinical	36.5	2477197	Sharma et al. 2020
GCF_013103425.1	ARS57	D	2009	Chicken	Carcass	USA	Non clinical	36.4	2301548	Sharma et al. 2020
GCF_013103455.1	ARS60	D	2004	Chicken	Carcass	USA	Non clinical	36.1	2670699	Sharma et al. 2020
GCF_013103405.1	ARS62	C	2004	Chicken	Carcass	USA	Non clinical	36.3	2454653	Sharma et al. 2020
GCF_013103435.1	ARS64	D	2010	Chicken	Carcass	USA	Non clinical	36.6	2216296	Sharma et al. 2020
GCF_013103375.1	ARS65	C	2010	Chicken	Carcass	USA	Non clinical	36.1	2698166	Sharma et al. 2020
GCF_013103365.1	ARS71	D	2010	Chicken	Carcass	USA	Non clinical	36.3	2351405	Sharma et al. 2020
GCF_013103535.1	ARS9	C	2006	Chicken	Carcass	USA	Non clinical	36.3	2347259	Sharma et al. 2020
GCF_900474605.1	NCTC 12421	E03	Before 1984	Chicken	Caeca	Belgium	Non clinical	36.6	2.35214e+06	Doyle S. et al, direct submission, 08-JUN-2018
GCF_013103695.1	PS1	C	2009	Chicken		USA	Clinical	36.3	2454530	Sharma et al. 2020
GCF_013103585.1	PS10	D	2008	Chicken		USA	Clinical	36	2460755	Sharma et al. 2020
GCF_013103545.1	PS11	E12	2009	Chicken		USA	Clinical	36.6	2243031	Sharma et al. 2020
GCF_013103675.1	PS2	D	2009	Chicken		USA	Clinical	36.2	2481576	Sharma et al. 2020
GCF_013103685.1	PS3	E12	2009	Chicken		USA	Clinical	36.4	2220794	Sharma et al. 2020
GCF_013103635.1	PS5	E12	2008	Chicken		USA	Clinical	36.6	2245430	Sharma et al. 2020
GCF_013103645.1	PS6	E12	2008	Chicken		USA	Clinical	36.5	2272393	Sharma et al. 2020
GCF_013103605.1	PS7	E12	2008	Chicken		USA	Clinical	36.4	2386877	Sharma et al. 2020
GCF_013103575.1	PS8	E12	2008	Chicken		USA	Clinical	36.4	2269443	Sharma et al. 2020
GCF_012843815.1	WCA-380-WT-3C	D	2018	Pig	Feces	Germany	Non clinical	36.1	2453870	Hitch et al, direct submission, 08-APR-2020
aReferences cited
Dolka B, Boyen F, Butaye P, Heidemann Olsen R, Naundrup Thofner IC, Christensen JP. 2015. Draft genome sequences of two commensal Enterococcus cecorum strains isolated from chickens in Belgium. Genome Announc 3.
Sharma P, Gupta SK, Barrett JB, Hiott LM, Woodley TA, Kariyawasam S, Frye JG, Jackson CR. 2020. Comparison of antimicrobial resistance and pan-genome of clinical and non-clinical Enterococcus cecorum from poultry using whole-genome sequencing. Foods 9:686.
