# Supplementary material for: Comparative Genome Analysis of Enterococcus cecorum Reveals Intercontinental Spread of a Lineage of Clinical Poultry Isolates
Source: mSphere. 2023 Feb 16;8(2):e00495-22. doi: 10.1128/msphere.00495-22 (PMC10117131; doi:10.1128/msphere.00495-22)
Supplement: TABLE S3 [file msphere.00495-22-s0007.xlsx]

## Sheet: Table S3A
Table S3A: Genes differentially distributed between clade E isolates and isolates of other clades
									Clade	A	A	B	B	B	B	B	C	C	C	C	C	C	C	C	C	C	C	C	C	C	C	C	D	D	D	D	D	D	D	D	E01	E02	E03	E03	E03	E04	E04	E04	E04
									Origina	CH	CH	NCP	NCP	NCP	NCP	NCP	NCP	NCP	NCP	NCP	NCP	NCP	CP	CP	CP	CP	NCP	NCP	NCP	CP	CP	CP	NCP	NCP	NCP	NCP	NCP	CP	CP	NCP	CH	CP	CP	NCP	NCP	CP	CP	CP	CP
Gene cluster	Annotation (gene name)	Locus name	COG	KEGG_ko	p.value	Sensitivityc	Specificityd	Clade E isolates (%)	Clade A, B, C, D isolates (%)	CIRMBP-1197	CIRMBP-1320	100AEA1	108EA1	170AEA1	197EA2	215EA1	2D5_DIV0622	An69	ARS16	ARS62	ARS65	ARS9	CIRMBP-1210	CIRMBP-1257	CIRMBP-1277	CIRMBP-1294	CIRMBP-1307	CIRMBP-1308	CIRMBP-1309	CIRMBP-1314	CIRMBP-1316	PS1	ARS48	ARS57	ARS60	ARS64	ARS71	PS10	PS2	WCA-380-WT-3C	CIRMBP-1204	CIRMBP-1281	CIRMBP-1220	CIRMBP-1318	NCTC12421	CIRMBP-1205	CIRMBP-1206	CIRMBP-1208	CIRMBP-1209
Genes enriched in clade E isolatesb
cluster_1927	hypothetical protein	CIRMBP1228_00085	-		0.0451954	0.692308	0.741935	69.2308	25.8065										GF506_RS04115	GF510_RS03690	GF512_RS04800											GF496_RS04410	GF507_RS04985	GF508_RS05110	GF509_RS08685					HF857_RS10945		CIRMBP1281_00101	CIRMBP1220_01530	CIRMBP1318_01384	DQL78_RS00120	CIRMBP1205_01161	CIRMBP1206_02247	CIRMBP1208_01003	CIRMBP1209_01319
cluster_1757	dTDP-4-dehydrorhamnose 3,5-epimerase family protein	CIRMBP1228_00120	M		0.00522117	0.931624	0.741935	93.1624	25.8065															CIRMBP1257_02136								GF496_RS11275	GF507_RS04830	GF508_RS09690	GF509_RS00135	GF511_RS05220	GF513_RS04160		GF497_RS05130			CIRMBP1281_00136	CIRMBP1220_02141	CIRMBP1318_01417	DQL78_RS00280	CIRMBP1205_02526	CIRMBP1206_02642	CIRMBP1208_02397	CIRMBP1209_02714
cluster_1808	arsenate reductase family protein	CIRMBP1228_00390	P	ko:K00537	0.000222926	0.91453	0.967742	91.453	3.22581																								GF507_RS11920									CIRMBP1281_00397	CIRMBP1220_01804	CIRMBP1318_01547	DQL78_RS01525	CIRMBP1205_00993	CIRMBP1206_02440	CIRMBP1208_02484	CIRMBP1209_02043
cluster_1809	glycine cleavage system protein H	CIRMBP1228_00391	E	ko:K02437	0.000222926	0.91453	0.967742	91.453	3.22581																								GF507_RS11925									CIRMBP1281_00398	CIRMBP1220_01803	CIRMBP1318_01548	DQL78_RS01530	CIRMBP1205_00992	CIRMBP1206_02441	CIRMBP1208_02485	CIRMBP1209_02042
cluster_1691	ROK family transcriptional regulator	CIRMBP1228_00392	GK		2.34659e-05	1	0.709677	100	29.0323																				CIRMBP1309_00931				GF507_RS12255	GF508_RS09525	GF509_RS06535	GF511_RS08230	GF513_RS09455	GF503_RS05345	GF497_RS08855	HF857_RS10605	CIRMBP1204_02168	CIRMBP1281_00399	CIRMBP1220_01802	CIRMBP1318_01549	DQL78_RS01535	CIRMBP1205_00991	CIRMBP1206_02442	CIRMBP1208_02486	CIRMBP1209_02041
cluster_1694	PTS sugar transporter subunit IIC	CIRMBP1228_00393	U	ko:K02761	2.34659e-05	1	0.709677	100	29.0323																				CIRMBP1309_00930				GF507_RS12250	GF508_RS09520	GF509_RS06530	GF511_RS08225	GF513_RS09460	GF503_RS05340	GF497_RS08850	HF857_RS10610	CIRMBP1204_02167	CIRMBP1281_00400	CIRMBP1220_01801	CIRMBP1318_01550	DQL78_RS01540	CIRMBP1205_00990	CIRMBP1206_02443	CIRMBP1208_02487	CIRMBP1209_02040
cluster_1695	haloacid dehalogenase-like hydrolase	CIRMBP1228_00394	O		2.34659e-05	1	0.709677	100	29.0323																				CIRMBP1309_00929				GF507_RS12245	GF508_RS09515	GF509_RS06525	GF511_RS08220	GF513_RS09465	GF503_RS05335	GF497_RS08845	HF857_RS10615	CIRMBP1204_02166	CIRMBP1281_00401	CIRMBP1220_01800	CIRMBP1318_01551	DQL78_RS01545	CIRMBP1205_00989	CIRMBP1206_02444	CIRMBP1208_02488	CIRMBP1209_02039
cluster_1770	pseudouridine synthase	CIRMBP1228_00397	J	ko:K06183	0.00546756	0.923077	0.741935	92.3077	25.8065																								GF507_RS12230	GF508_RS09500	GF509_RS06510	GF511_RS08205	GF513_RS09480	GF503_RS05320	GF497_RS08830	HF857_RS10630	CIRMBP1204_02163	CIRMBP1281_00404	CIRMBP1220_01797	CIRMBP1318_01554	DQL78_RS01560	CIRMBP1205_00986	CIRMBP1206_02447	CIRMBP1208_02491	CIRMBP1209_02036
cluster_1771	YjjG family noncanonical pyrimidine nucleotidase	CIRMBP1228_00398	S	ko:K01560,ko:K07025	0.00546756	0.923077	0.741935	92.3077	25.8065																								GF507_RS12225	GF508_RS09495	GF509_RS06505	GF511_RS08200	GF513_RS09485	GF503_RS05315	GF497_RS08825	HF857_RS10635	CIRMBP1204_02162	CIRMBP1281_00405	CIRMBP1220_01796	CIRMBP1318_01555	DQL78_RS01565	CIRMBP1205_00985	CIRMBP1206_02448	CIRMBP1208_02492	CIRMBP1209_02035
cluster_1810	YaiI/YqxD family protein	CIRMBP1228_00400	S	ko:K09768	0.000222926	0.91453	0.967742	91.453	3.22581																								GF507_RS12215									CIRMBP1281_00407	CIRMBP1220_01794	CIRMBP1318_01557	DQL78_RS01575	CIRMBP1205_00983	CIRMBP1206_02450	CIRMBP1208_02494	CIRMBP1209_02033
cluster_1752	PTS sugar transporter subunit IIA	CIRMBP1228_00425	G	ko:K02744,ko:K02793	0	0.982906	0.903226	98.2906	9.67742																								GF507_RS06735		GF509_RS06380				GF497_RS10920			CIRMBP1281_00432	CIRMBP1220_01492	CIRMBP1318_01883	DQL78_RS01920	CIRMBP1205_00958	CIRMBP1206_02293	CIRMBP1208_02352	CIRMBP1209_02008
cluster_1767	discoidin domain-containing protein	CIRMBP1228_00441	S		0	0.974359	0.935484	97.4359	6.45161																								GF507_RS06815		GF509_RS06300							CIRMBP1281_00448	CIRMBP1220_01508	CIRMBP1318_01867	DQL78_RS02000	CIRMBP1205_00942	CIRMBP1206_02277	CIRMBP1208_02336	CIRMBP1209_01992
cluster_1779	nucleotide sugar dehydrogenase	CIRMBP1228_00568	M	ko:K00012	0.00364895	0.940171	0.83871	94.0171	16.129																										GF509_RS05400	GF511_RS01910	GF513_RS01865		GF497_RS08410	HF857_RS04765	CIRMBP1204_00628	CIRMBP1281_00576		CIRMBP1318_00916	DQL78_RS02795	CIRMBP1205_01361	CIRMBP1206_00648	CIRMBP1208_00840	CIRMBP1209_01063
cluster_1774	GDP-mannose 4,6-dehydratase	CIRMBP1228_00569	GM	ko:K08679	0.00364895	0.940171	0.83871	94.0171	16.129																										GF509_RS05405	GF511_RS01905	GF513_RS01860		GF497_RS08415	HF857_RS04760	CIRMBP1204_00629	CIRMBP1281_00577		CIRMBP1318_00915	DQL78_RS02800	CIRMBP1205_01362	CIRMBP1206_00649	CIRMBP1208_00839	CIRMBP1209_01064
cluster_1882	sugar transferase	CIRMBP1228_00571	M	ko:K13012	0.0111228	0.820513	0.935484	82.0513	6.45161																														GF497_RS08425	HF857_RS04750	CIRMBP1204_00631	CIRMBP1281_00579				CIRMBP1205_01364	CIRMBP1206_00651	CIRMBP1208_00837	CIRMBP1209_01066
cluster_1881	NAD-dependent epimerase/dehydratase family protein	CIRMBP1228_00572	GM	ko:K01784	0.0111228	0.820513	0.935484	82.0513	6.45161																														GF497_RS08430	HF857_RS04745	CIRMBP1204_00632	CIRMBP1281_00580				CIRMBP1205_01365	CIRMBP1206_00652	CIRMBP1208_00836	CIRMBP1209_01067
cluster_1891	glycosyltransferase family 4 protein	CIRMBP1228_00573	M		0.0134694	0.811966	0.935484	81.1966	6.45161																														GF497_RS08435	HF857_RS04740		CIRMBP1281_00581				CIRMBP1205_01366	CIRMBP1206_00653	CIRMBP1208_00835	CIRMBP1209_01068
cluster_1890	acyltransferase	CIRMBP1228_00574	M	ko:K00661	0.0134694	0.811966	0.935484	81.1966	6.45161																														GF497_RS08440	HF857_RS04735		CIRMBP1281_00582				CIRMBP1205_01367	CIRMBP1206_00654	CIRMBP1208_00834	CIRMBP1209_01069
cluster_1893	glycosyltransferase	CIRMBP1228_00575	M		0.0134694	0.811966	0.935484	81.1966	6.45161																														GF497_RS08445	HF857_RS04730		CIRMBP1281_00583				CIRMBP1205_01368	CIRMBP1206_00655	CIRMBP1208_00833	CIRMBP1209_01070
cluster_1878	glycosyltransferase family 8 protein	CIRMBP1228_00576	M		0.0111228	0.820513	0.935484	82.0513	6.45161																														GF497_RS08450	HF857_RS04725	CIRMBP1204_00637	CIRMBP1281_00584				CIRMBP1205_01369	CIRMBP1206_00656	CIRMBP1208_00832	CIRMBP1209_01071
cluster_1877	oligosaccharide flippase family protein	CIRMBP1228_00577	S		0.0111228	0.820513	0.935484	82.0513	6.45161																														GF497_RS08455	HF857_RS04720	CIRMBP1204_00638	CIRMBP1281_00585				CIRMBP1205_01370	CIRMBP1206_00657	CIRMBP1208_00831	CIRMBP1209_01072
cluster_1880	oligosaccharide repeat unit polymerase	CIRMBP1228_00578	-		0.0111228	0.820513	0.935484	82.0513	6.45161																														GF497_RS08460	HF857_RS04715	CIRMBP1204_00639	CIRMBP1281_00586				CIRMBP1205_01371	CIRMBP1206_00658	CIRMBP1208_00830	CIRMBP1209_01073
cluster_1821	polysaccharide biosynthesis protein	CIRMBP1228_00579	M		0.00915171	0.863248	0.83871	86.3248	16.129																		CIRMBP1307_01217						GF507_RS09460					GF503_RS09060	GF497_RS08465	HF857_RS04710	CIRMBP1204_00640	CIRMBP1281_00587	CIRMBP1220_01767			CIRMBP1205_01372	CIRMBP1206_00659	CIRMBP1208_00829	CIRMBP1209_01074
cluster_1820	UDP-N-acetylglucosamine 2-epimerase (wecB)	CIRMBP1228_00580	G	ko:K01791	0.00915171	0.863248	0.83871	86.3248	16.129																		CIRMBP1307_01216						GF507_RS09455					GF503_RS09055	GF497_RS08470	HF857_RS04705	CIRMBP1204_00641	CIRMBP1281_00588	CIRMBP1220_01766			CIRMBP1205_01373	CIRMBP1206_00660	CIRMBP1208_00828	CIRMBP1209_01075
cluster_1822	NAD-dependent epimerase/dehydratase family protein	CIRMBP1228_00581	GM		0.00915171	0.863248	0.83871	86.3248	16.129																		CIRMBP1307_01215						GF507_RS09450					GF503_RS09050	GF497_RS08475	HF857_RS04700	CIRMBP1204_00642	CIRMBP1281_00589	CIRMBP1220_01765			CIRMBP1205_01374	CIRMBP1206_00661	CIRMBP1208_00827	CIRMBP1209_01076
cluster_1732	HD domain-containing protein	CIRMBP1228_00967	KT		1.1733e-05	0.991453	0.83871	99.1453	16.129			EB06_01438.p01	EB08_01843.p01	EB18_00374.p01	EB26_01976.p01	EB31_01897.p01																									CIRMBP1204_02490	CIRMBP1281_00836	CIRMBP1220_02077	CIRMBP1318_02216	DQL78_RS03605	CIRMBP1205_02449	CIRMBP1206_02220	CIRMBP1208_02324	CIRMBP1209_02348
cluster_1780	ABC transporter permease	CIRMBP1228_01037			0.00669952	0.905983	0.741935	90.5983	25.8065	CIRMBP1197_00589											GF512_RS09925												GF507_RS09850	GF508_RS08455 GF508_RS05860 GF508_RS06615		GF511_RS04645	GF513_RS07060	GF503_RS07665 GF503_RS10035	GF497_RS02865			CIRMBP1281_00901	CIRMBP1220_02288	CIRMBP1318_00364 CIRMBP1318_00365	DQL78_RS09120 DQL78_RS09125	CIRMBP1205_01555	CIRMBP1206_01216	CIRMBP1208_01396	CIRMBP1209_00060
cluster_1759	type II toxin-antitoxin system RelB/DinJ family antitoxin	CIRMBP1228_01040	L	ko:K07473	0.00522117	0.931624	0.741935	93.1624	25.8065	CIRMBP1197_00586											GF512_RS09910												GF507_RS09835	GF508_RS08470		GF511_RS04660	GF513_RS07075	GF503_RS11465	GF497_RS02880			CIRMBP1281_00904	CIRMBP1220_02285	CIRMBP1318_00361	DQL78_RS09105	CIRMBP1205_01558	CIRMBP1206_01213	CIRMBP1208_01399	CIRMBP1209_00063
cluster_1755	hypothetical protein	CIRMBP1228_01041	-		0.00486918	0.940171	0.741935	94.0171	25.8065	CIRMBP1197_00585											GF512_RS09905												GF507_RS09830	GF508_RS08475 GF508_RS02885		GF511_RS04665	GF513_RS07080	GF503_RS11470 GF503_RS07650	GF497_RS02885			CIRMBP1281_00905	CIRMBP1220_02284	CIRMBP1318_00360	DQL78_RS09100	CIRMBP1205_01559	CIRMBP1206_01212	CIRMBP1208_01400	CIRMBP1209_00064
cluster_1765	helix-turn-helix transcriptional regulator	CIRMBP1228_01042	K		0.00522117	0.931624	0.741935	93.1624	25.8065	CIRMBP1197_00584											GF512_RS09900												GF507_RS09825	GF508_RS08480		GF511_RS04670	GF513_RS07085	GF503_RS11475	GF497_RS02890			CIRMBP1281_00906	CIRMBP1220_02283	CIRMBP1318_00359	DQL78_RS12605	CIRMBP1205_01560	CIRMBP1206_01211	CIRMBP1208_01401	CIRMBP1209_00065
cluster_1860	hypothetical protein	CIRMBP1228_01043			0.00669952	0.846154	0.967742	84.6154	3.22581	CIRMBP1197_00583																																CIRMBP1281_00907				CIRMBP1205_01561	CIRMBP1206_01210	CIRMBP1208_01402	CIRMBP1209_00066
cluster_1801	IS982 family transposase	CIRMBP1228_01544	L		3.51989e-05	0.931624	0.935484	93.1624	6.45161																				CIRMBP1309_00004 CIRMBP1309_00015			GF496_RS01935									CIRMBP1204_00097 CIRMBP1204_00098	CIRMBP1281_01393	CIRMBP1220_01272	CIRMBP1318_00442	cds-SQE55194.1 cds-SQE55192.1	CIRMBP1205_00193	CIRMBP1206_00440	CIRMBP1208_00115	CIRMBP1209_00562
cluster_1733	IS110 family transposase	CIRMBP1228_01549 CIRMBP1228_01548	L		0.00364895	0.965812	0.741935	96.5812	25.8065	CIRMBP1197_00366	CIRMBP1320_01988 CIRMBP1320_01989			EB18_01315.p01							GF512_RS10975	GF505_RS07630		CIRMBP1257_00563			CIRMBP1307_00510	CIRMBP1308_00091													CIRMBP1204_00093	CIRMBP1281_01397	CIRMBP1220_01268	CIRMBP1318_00438	cds-SQE55203.1 cds-SQE55201.1	CIRMBP1205_00189	CIRMBP1206_00445 CIRMBP1206_00444	CIRMBP1208_00110 CIRMBP1208_00111	CIRMBP1209_00566
cluster_1781	hypothetical protein	CIRMBP1228_01682	-		0.00546756	0.91453	0.774194	91.453	22.5806		CIRMBP1320_01888	EB06_00780.p01					A5869_000882.p01													CIRMBP1314_01613	CIRMBP1316_00716			GF508_RS00145					GF497_RS11885		CIRMBP1204_02283	CIRMBP1281_01498	CIRMBP1220_00493	CIRMBP1318_02012	DQL78_RS06645	CIRMBP1205_01402	CIRMBP1206_01135	CIRMBP1208_01197	CIRMBP1209_01439
cluster_1701	glucose-1-phosphate adenylyltransferase subunit (glgD)	CIRMBP1228_01687	G	ko:K00975	0.00364895	0.982906	0.677419	98.2906	32.2581	CIRMBP1197_00812	CIRMBP1320_01883			EB18_00602.p01																			GF507_RS03550	GF508_RS00120	GF509_RS06820	GF511_RS10000	GF513_RS10480	GF503_RS03130		HF857_RS01350	CIRMBP1204_02288	CIRMBP1281_01503	CIRMBP1220_00488	CIRMBP1318_02007	DQL78_RS06670	CIRMBP1205_01407	CIRMBP1206_01130	CIRMBP1208_01192	CIRMBP1209_01434
cluster_1852	ISLre2 family transposase	CIRMBP1228_01807	S		0.00828347	0.854701	0.903226	85.4701	9.67742																										GF509_RS04815			GF503_RS04265	GF497_RS08255			CIRMBP1281_01606	CIRMBP1220_01836	CIRMBP1318_02130	DQL78_RS07200	CIRMBP1205_02427	CIRMBP1206_02348	CIRMBP1208_02458	CIRMBP1209_01095
cluster_1837	hypothetical protein	CIRMBP1228_01810			0.00915171	0.854701	0.870968	85.4701	12.9032																								GF507_RS12310		GF509_RS04800			GF503_RS04250	GF497_RS08265			CIRMBP1281_01609	CIRMBP1220_01839	CIRMBP1318_02127	DQL78_RS07215	CIRMBP1205_02430	CIRMBP1206_02345	CIRMBP1208_02461	CIRMBP1209_01092
cluster_1833	ParA family protein	CIRMBP1228_01812	D		0.00915171	0.854701	0.870968	85.4701	12.9032																								GF507_RS12300		GF509_RS04790			GF503_RS04240	GF497_RS08270			CIRMBP1281_01611	CIRMBP1220_01841	CIRMBP1318_02125 CIRMBP1318_02124	cds-SQE55551.1 cds-SQE55553.1	CIRMBP1205_02432	CIRMBP1206_02343	CIRMBP1208_02463	CIRMBP1209_01090
cluster_1836	hypothetical protein	CIRMBP1228_01813	-		0.00915171	0.854701	0.870968	85.4701	12.9032																								GF507_RS12295		GF509_RS04785			GF503_RS04235	GF497_RS08275			CIRMBP1281_01612	CIRMBP1220_01842	CIRMBP1318_02123	DQL78_RS07235	CIRMBP1205_02433	CIRMBP1206_02342	CIRMBP1208_02464	CIRMBP1209_01089
cluster_1874	hypothetical protein	CIRMBP1228_01814			0.0340725	0.811966	0.870968	81.1966	12.9032																								GF507_RS12290		GF509_RS04780			GF503_RS04230	GF497_RS08280			CIRMBP1281_01613	CIRMBP1220_01843	CIRMBP1318_02122	DQL78_RS07240	CIRMBP1205_02434	CIRMBP1206_02341	CIRMBP1208_02465	CIRMBP1209_01088
cluster_1851	hypothetical protein	CIRMBP1228_01815	-		0.0100434	0.846154	0.870968	84.6154	12.9032																								GF507_RS12285		GF509_RS04775			GF503_RS04225	GF497_RS08285			CIRMBP1281_01614	CIRMBP1220_01844	CIRMBP1318_02121	DQL78_RS12350	CIRMBP1205_02435	CIRMBP1206_02340	CIRMBP1208_02466	CIRMBP1209_01087
cluster_1907	hypothetical protein	CIRMBP1228_01816			0.0134694	0.794872	1	79.4872	0																																	CIRMBP1281_01615	CIRMBP1220_01845	CIRMBP1318_02120	cds-SQE55561.1	CIRMBP1205_02436	CIRMBP1206_02339	CIRMBP1208_02467	CIRMBP1209_01086
cluster_1845	hypothetical protein	CIRMBP1228_01817	-		0.00915171	0.854701	0.870968	85.4701	12.9032																								GF507_RS12280		GF509_RS04770			GF503_RS04220	GF497_RS08290			CIRMBP1281_01616	CIRMBP1220_01846	CIRMBP1318_02119	DQL78_RS07245	CIRMBP1205_02437	CIRMBP1206_02338	CIRMBP1208_02468	CIRMBP1209_01085
cluster_1844	hypothetical protein	CIRMBP1228_01819	-		0.00915171	0.854701	0.870968	85.4701	12.9032																								GF507_RS12275		GF509_RS04765			GF503_RS04215	GF497_RS08295			CIRMBP1281_01618	CIRMBP1220_01847	CIRMBP1318_02118	DQL78_RS07255	CIRMBP1205_02439	CIRMBP1206_02337	CIRMBP1208_02470	CIRMBP1209_01083
cluster_1832	hypothetical protein	CIRMBP1228_01820	-		0.00915171	0.854701	0.870968	85.4701	12.9032																								GF507_RS12270		GF509_RS04760			GF503_RS04210	GF497_RS08300			CIRMBP1281_01619	CIRMBP1220_01848	CIRMBP1318_02117	DQL78_RS12590	CIRMBP1205_02440	CIRMBP1206_02336	CIRMBP1208_02471	CIRMBP1209_01082
cluster_1867	InlB B-repeat-containing protein	CIRMBP1228_01822 CIRMBP1228_01823 CIRMBP1228_01824			0.0276076	0.820513	0.870968	82.0513	12.9032																								GF507_RS12385 GF507_RS12390 GF507_RS12395		GF509_RS13090 GF509_RS13095 GF509_RS13100			GF503_RS11515 GF503_RS11520 GF503_RS11525	GF497_RS12180 GF497_RS12185			CIRMBP1281_01621 CIRMBP1281_01622 CIRMBP1281_01623	CIRMBP1220_02265 CIRMBP1220_02266 CIRMBP1220_02267	CIRMBP1318_02356 CIRMBP1318_02357 CIRMBP1318_02358	DQL78_RS07270 DQL78_RS07275 DQL78_RS07280	CIRMBP1205_02642 CIRMBP1205_02643 CIRMBP1205_02644	CIRMBP1206_02707 CIRMBP1206_02708 CIRMBP1206_02709	CIRMBP1208_02661 CIRMBP1208_02662 CIRMBP1208_02663	CIRMBP1209_02792 CIRMBP1209_02793 CIRMBP1209_02794
cluster_1866	LPXTG cell wall anchor domain-containing protein	CIRMBP1228_01825			0.0276076	0.820513	0.870968	82.0513	12.9032																								GF507_RS12400		GF509_RS13105			GF503_RS11530	GF497_RS12190			CIRMBP1281_01624	CIRMBP1220_02268	CIRMBP1318_02359	DQL78_RS07285	CIRMBP1205_02645	CIRMBP1206_02710	CIRMBP1208_02664	CIRMBP1209_02795
cluster_1857	biotin synthase (bioB)	CIRMBP1228_01826	H	ko:K01012	0.0134694	0.82906	0.870968	82.906	12.9032																								GF507_RS12405		GF509_RS13110			GF503_RS11535	GF497_RS12195			CIRMBP1281_01625	CIRMBP1220_02269	CIRMBP1318_02360	DQL78_RS07290	CIRMBP1205_02646	CIRMBP1206_02711	CIRMBP1208_02665	CIRMBP1209_02796
cluster_1858	dethiobiotin synthase (bioD)	CIRMBP1228_01827	F	ko:K01935	0.0134694	0.82906	0.870968	82.906	12.9032																								GF507_RS12410		GF509_RS13115			GF503_RS11540	GF497_RS12200			CIRMBP1281_01626	CIRMBP1220_02270	CIRMBP1318_02361	DQL78_RS07295	CIRMBP1205_02647	CIRMBP1206_02712	CIRMBP1208_02666	CIRMBP1209_02797
cluster_1855	biotin transporter BioY	CIRMBP1228_01828	S	ko:K03523	0.0134694	0.82906	0.870968	82.906	12.9032																								GF507_RS12415		GF509_RS13120			GF503_RS11545	GF497_RS12205			CIRMBP1281_01627	CIRMBP1220_02271	CIRMBP1318_02362	DQL78_RS07300	CIRMBP1205_02648	CIRMBP1206_02713	CIRMBP1208_02667	CIRMBP1209_02798
cluster_1839	stathmin-1-A	CIRMBP1228_01830	S		0.00915171	0.854701	0.870968	85.4701	12.9032																								GF507_RS11110		GF509_RS13285			GF503_RS11770	GF497_RS05605			CIRMBP1281_01629	CIRMBP1220_00524	CIRMBP1318_00001	DQL78_RS07310	CIRMBP1205_01875	CIRMBP1206_01722	CIRMBP1208_01716	CIRMBP1209_02475
cluster_1840	hypothetical protein	CIRMBP1228_01831	L		0.00915171	0.854701	0.870968	85.4701	12.9032																								GF507_RS11115		GF509_RS13290			GF503_RS11775	GF497_RS05600			CIRMBP1281_01630	CIRMBP1220_00525	CIRMBP1318_00002	DQL78_RS07315	CIRMBP1205_01876	CIRMBP1206_01721	CIRMBP1208_01717	CIRMBP1209_02474
cluster_1841	helix-turn-helix transcriptional regulator	CIRMBP1228_01832	K		0.00915171	0.854701	0.870968	85.4701	12.9032																								GF507_RS11120		GF509_RS13295			GF503_RS11780	GF497_RS05595			CIRMBP1281_01631	CIRMBP1220_00526	CIRMBP1318_00003	DQL78_RS07320	CIRMBP1205_01877	CIRMBP1206_01720	CIRMBP1208_01718	CIRMBP1209_02473
cluster_1835	ABC-2 transporter permease	CIRMBP1228_01834	I		0.00915171	0.854701	0.870968	85.4701	12.9032																								GF507_RS11130		GF509_RS13305			GF503_RS11790	GF497_RS05585			CIRMBP1281_01633	CIRMBP1220_00528	CIRMBP1318_00005	DQL78_RS07330	CIRMBP1205_01879	CIRMBP1206_01718	CIRMBP1208_01720	CIRMBP1209_02471
cluster_1842	ABC transporter ATP-binding protein	CIRMBP1228_01835	V		0.00915171	0.854701	0.870968	85.4701	12.9032																								GF507_RS11135		GF509_RS13310			GF503_RS11795	GF497_RS05580			CIRMBP1281_01634	CIRMBP1220_00529	CIRMBP1318_00006	DQL78_RS07335	CIRMBP1205_01880	CIRMBP1206_01717	CIRMBP1208_01721	CIRMBP1209_02470
cluster_1843	GntR family transcriptional regulator	CIRMBP1228_01836	K		0.00915171	0.854701	0.870968	85.4701	12.9032																								GF507_RS11140		GF509_RS13315			GF503_RS11800	GF497_RS05575			CIRMBP1281_01635	CIRMBP1220_00530	CIRMBP1318_00007	DQL78_RS07340	CIRMBP1205_01881	CIRMBP1206_01716	CIRMBP1208_01722	CIRMBP1209_02469
cluster_1847	Cys-Gln thioester bond-forming surface protein	CIRMBP1228_01837			0.00915171	0.854701	0.870968	85.4701	12.9032																								GF507_RS11145		GF509_RS13320 GF509_RS13325			GF503_RS11805 GF503_RS11810	GF497_RS05570			CIRMBP1281_01636	CIRMBP1220_00531	CIRMBP1318_00008	cds-SQE55603.1	CIRMBP1205_01882	CIRMBP1206_01715	CIRMBP1208_01723	CIRMBP1209_02468
cluster_2080	hypothetical protein	CIRMBP1228_01911	-		0.00711017	0.290598	0.258065	29.0598	74.1935			EB06_00581.p01					A5869_000444.p01	B5G19_05440.p01	GF506_RS06280	GF510_RS07035	GF512_RS06805	GF505_RS10560		CIRMBP1257_01080	CIRMBP1277_02017	CIRMBP1294_01789	CIRMBP1307_01555	CIRMBP1308_00355	CIRMBP1309_00951		CIRMBP1316_01610	GF496_RS10885	GF507_RS08000	GF508_RS04425	GF509_RS04640	GF511_RS10500	GF513_RS04915	GF503_RS11215	GF497_RS01455	HF857_RS08265			CIRMBP1220_00604	CIRMBP1318_00082	DQL78_RS07715	CIRMBP1205_01956	CIRMBP1206_01641	CIRMBP1208_01797	CIRMBP1209_02432
cluster_1853	type II toxin-antitoxin system death-on-curing family toxin	CIRMBP1228_02262	S		0.0340725	0.82906	0.806452	82.906	19.3548												GF512_RS11835										CIRMBP1316_00178			GF508_RS08520	GF509_RS02335			GF503_RS09915		HF857_RS03185	CIRMBP1204_01915		CIRMBP1220_02282	CIRMBP1318_00358	DQL78_RS09090	CIRMBP1205_02599	CIRMBP1206_02655	CIRMBP1208_02642	CIRMBP1209_02748
cluster_1699	WYL domain-containing protein	CIRMBP1228_02582	K	ko:K02342	0.000222926	0.991453	0.677419	99.1453	32.2581	CIRMBP1197_00256	CIRMBP1320_00144																						GF507_RS01400	GF508_RS08285	GF509_RS08110	GF511_RS04050	GF513_RS09120	GF503_RS06380	GF497_RS09245	HF857_RS08985	CIRMBP1204_02358	CIRMBP1281_02257	CIRMBP1220_02021	CIRMBP1318_02025	DQL78_RS10700	CIRMBP1205_01690	CIRMBP1206_01293	CIRMBP1208_01531	CIRMBP1209_01639
cluster_1789	hypothetical protein	CIRMBP1228_02597	K		0.0042708	0.923077	0.870968	92.3077	12.9032	CIRMBP1197_00238	CIRMBP1320_00160																			CIRMBP1314_01726	CIRMBP1316_01509										CIRMBP1204_00898	CIRMBP1281_02272	CIRMBP1220_00920	CIRMBP1318_01096	cds-SQE56966.1	CIRMBP1205_01675	CIRMBP1206_01308	CIRMBP1208_01516	CIRMBP1209_01624
cluster_1742	ABC transporter ATP-binding protein	CIRMBP1228_02687	V	ko:K06147,ko:K06148	0	0.991453	0.870968	99.1453	12.9032		CIRMBP1320_00274																								GF509_RS03985			GF503_RS00245		HF857_RS06625	CIRMBP1204_02003	CIRMBP1281_02362	CIRMBP1220_01039	CIRMBP1318_00999 CIRMBP1318_01000	cds-SQE57142.1 cds-SQE57140.1	CIRMBP1205_02181	CIRMBP1206_02040	CIRMBP1208_02133	CIRMBP1209_01933
cluster_1740	Rgg/GadR/MutR family transcriptional regulator	CIRMBP1228_02688	K		0	0.991453	0.870968	99.1453	12.9032		CIRMBP1320_00275 CIRMBP1320_00276																								GF509_RS03990			GF503_RS00250		HF857_RS06630	CIRMBP1204_02004	CIRMBP1281_02363	CIRMBP1220_01038	CIRMBP1318_00998	DQL78_RS11260	CIRMBP1205_02182	CIRMBP1206_02039	CIRMBP1208_02132	CIRMBP1209_01934
cluster_1754	type II toxin-antitoxin system RelE/ParE family toxin	CIRMBP1228_02689	S		0	0.982906	0.903226	98.2906	9.67742		CIRMBP1320_00277																								GF509_RS03995			GF503_RS00255				CIRMBP1281_02364	CIRMBP1220_01037	CIRMBP1318_00997	DQL78_RS11265	CIRMBP1205_02183	CIRMBP1206_02038	CIRMBP1208_02131	CIRMBP1209_01935
cluster_1753	AbrB family transcriptional regulator	CIRMBP1228_02690	-		0	0.982906	0.903226	98.2906	9.67742		CIRMBP1320_00278																								GF509_RS04000			GF503_RS00260				CIRMBP1281_02365	CIRMBP1220_01036	CIRMBP1318_00996	DQL78_RS11270	CIRMBP1205_02184	CIRMBP1206_02037	CIRMBP1208_02130	CIRMBP1209_01936
cluster_1729	alpha-glucosidase	CIRMBP1228_02697	G	ko:K01182,ko:K01187	1.1733e-05	0.991453	0.806452	99.1453	19.3548								A5869_001587.p01								CIRMBP1277_00825	CIRMBP1294_00711									GF509_RS04035			GF503_RS00295		HF857_RS06710	CIRMBP1204_02020	CIRMBP1281_02372	CIRMBP1220_01029	CIRMBP1318_00989	DQL78_RS11305	CIRMBP1205_02191	CIRMBP1206_02030	CIRMBP1208_02123	CIRMBP1209_01943
cluster_1737	hypothetical protein	CIRMBP1228_02727	-		0	0.991453	0.870968	99.1453	12.9032														CIRMBP1210_00146		CIRMBP1277_00854										GF509_RS04250					HF857_RS06855	CIRMBP1204_02049	CIRMBP1281_02401	CIRMBP1220_00999	CIRMBP1318_00961	DQL78_RS11445	CIRMBP1205_02220	CIRMBP1206_02001	CIRMBP1208_02094	CIRMBP1209_01972
cluster_1721	galactonate dehydratase (dgoD)	CIRMBP1228_02728	M	ko:K01684	1.1733e-05	0.991453	0.774194	99.1453	22.5806	CIRMBP1197_02025													CIRMBP1210_00145		CIRMBP1277_00855									GF508_RS09280	GF509_RS12960 GF509_RS04255 GF509_RS11470		GF513_RS04225			HF857_RS06860	CIRMBP1204_02212 CIRMBP1204_02050	CIRMBP1281_02402	CIRMBP1220_00998	CIRMBP1318_00960	DQL78_RS11450	CIRMBP1205_02221	CIRMBP1206_02000	CIRMBP1208_02093	CIRMBP1209_01973
cluster_1738	PTS galactitol transporter subunit IIC	CIRMBP1228_02729	G	ko:K02775	0	0.991453	0.870968	99.1453	12.9032														CIRMBP1210_00144		CIRMBP1277_00856										GF509_RS04260					HF857_RS06865	CIRMBP1204_02435	CIRMBP1281_02403	CIRMBP1220_00997	CIRMBP1318_00959	cds-SQE57221.1	CIRMBP1205_02222	CIRMBP1206_01999	CIRMBP1208_02092	CIRMBP1209_01974
cluster_1741	PTS sugar transporter subunit IIB	CIRMBP1228_02730	G	ko:K02774	0	0.991453	0.870968	99.1453	12.9032														CIRMBP1210_00143		CIRMBP1277_00857										GF509_RS04265					HF857_RS06870	CIRMBP1204_02434	CIRMBP1281_02404	CIRMBP1220_00996	CIRMBP1318_02374	DQL78_RS11545	CIRMBP1205_02223	CIRMBP1206_01998	CIRMBP1208_02091	CIRMBP1209_01975
cluster_1736	PTS sugar transporter subunit IIA	CIRMBP1228_02731	G	ko:K02773	0	0.991453	0.870968	99.1453	12.9032														CIRMBP1210_00142		CIRMBP1277_00858										GF509_RS04270					HF857_RS06875	CIRMBP1204_02433	CIRMBP1281_02405	CIRMBP1220_00995	CIRMBP1318_02375	cds-SQE57253.1	CIRMBP1205_02224	CIRMBP1206_01997	CIRMBP1208_02090	CIRMBP1209_01976
cluster_1739	bifunctional 4-hydroxy-2-oxoglutarate aldolase/2-dehydro-3-deoxy-phosphogluconate aldolase	CIRMBP1228_02732	G	ko:K01625	0	0.991453	0.870968	99.1453	12.9032														CIRMBP1210_00141		CIRMBP1277_00859										GF509_RS04275					HF857_RS06880	CIRMBP1204_02432	CIRMBP1281_02406	CIRMBP1220_00994	CIRMBP1318_02376	DQL78_RS11555	CIRMBP1205_02225	CIRMBP1206_01996	CIRMBP1208_02089	CIRMBP1209_01977
cluster_1744	transcription antiterminator	CIRMBP1228_02733	GKT		0	0.991453	0.870968	99.1453	12.9032														CIRMBP1210_00140		CIRMBP1277_00860										GF509_RS04280					HF857_RS06885	CIRMBP1204_02431	CIRMBP1281_02407	CIRMBP1220_00993	CIRMBP1318_02377	DQL78_RS11560	CIRMBP1205_02226	CIRMBP1206_01995	CIRMBP1208_02088	CIRMBP1209_01978
cluster_1725	hypothetical protein	CIRMBP1228_02756			0.0042708	0.965812	0.709677	96.5812	29.0323		CIRMBP1320_00350								GF506_RS10475	GF510_RS10635		GF505_RS00865	CIRMBP1210_00118						CIRMBP1309_01025						GF509_RS12725				GF497_RS04365	HF857_RS10045		CIRMBP1281_02430	CIRMBP1220_01885	CIRMBP1318_02185	DQL78_RS11665	CIRMBP1205_02332	CIRMBP1206_02405	CIRMBP1208_02243	CIRMBP1209_02329
cluster_1710	MFS transporter	CIRMBP1228_02763	G		0.000222926	0.982906	0.709677	98.2906	29.0323		CIRMBP1320_00356						A5869_001484.p01								CIRMBP1277_01559	CIRMBP1294_00808					CIRMBP1316_01910					GF511_RS07535 GF511_RS07530	GF513_RS08725 GF513_RS08720		GF497_RS10765	HF857_RS10080	CIRMBP1204_02253	CIRMBP1281_02461	CIRMBP1220_01892	CIRMBP1318_02206 CIRMBP1318_02205	DQL78_RS11765 DQL78_RS11760	CIRMBP1205_02305	CIRMBP1206_02412	CIRMBP1208_02270	CIRMBP1209_02302
cluster_1817	radical SAM protein	CIRMBP1228_02833	O		0.00522117	0.888889	0.903226	88.8889	9.67742								A5869_001420.p01							CIRMBP1257_01216							CIRMBP1316_00857											CIRMBP1281_02531	CIRMBP1220_02184	CIRMBP1318_01986	DQL78_RS12170	CIRMBP1205_02346	CIRMBP1206_02177	CIRMBP1208_02533	CIRMBP1209_02607
cluster_1798	helix-turn-helix domain-containing protein	CIRMBP1228_02834			0.0276076	0.871795	0.677419	87.1795	32.2581								A5869_001419.p01					GF505_RS11110		CIRMBP1257_01217				CIRMBP1308_02233			CIRMBP1316_00856			GF508_RS05265		GF511_RS07745	GF513_RS07995	GF503_RS07505	GF497_RS07475 GF497_RS11165			CIRMBP1281_02532	CIRMBP1220_02183	CIRMBP1318_01987	DQL78_RS12175	CIRMBP1205_02345	CIRMBP1206_02178	CIRMBP1208_02532	CIRMBP1209_02608
cluster_1696	LacI family DNA-binding transcriptional regulator	CIRMBP1228_02840	K	ko:K02529	2.34659e-05	1	0.709677	100	29.0323		CIRMBP1320_00418											GF505_RS11080			CIRMBP1277_02090	CIRMBP1294_00895			CIRMBP1309_02190		CIRMBP1316_00852		GF507_RS12450		GF509_RS13215					HF857_RS11840	CIRMBP1204_00936	CIRMBP1281_02539	CIRMBP1220_00741	CIRMBP1318_01345	DQL78_RS12210	CIRMBP1205_01261	CIRMBP1206_01903	CIRMBP1208_01103	CIRMBP1209_01218
cluster_1693	PTS lactose/cellobiose transporter subunit IIA	CIRMBP1228_02841	G	ko:K02759	2.34659e-05	1	0.709677	100	29.0323		CIRMBP1320_00419											GF505_RS11075			CIRMBP1277_02091	CIRMBP1294_00896			CIRMBP1309_02191		CIRMBP1316_00851		GF507_RS12445		GF509_RS13210					HF857_RS11835	CIRMBP1204_00937	CIRMBP1281_02540	CIRMBP1220_00742	CIRMBP1318_01346	DQL78_RS12215	CIRMBP1205_01260	CIRMBP1206_01904	CIRMBP1208_01102	CIRMBP1209_01219
cluster_1698	PTS sugar transporter subunit IIC	CIRMBP1228_02842	U	ko:K02761	2.34659e-05	1	0.709677	100	29.0323		CIRMBP1320_00420											GF505_RS11070			CIRMBP1277_02092	CIRMBP1294_00897			CIRMBP1309_02193 CIRMBP1309_02192		CIRMBP1316_00850		GF507_RS12440		GF509_RS13205					HF857_RS11830	CIRMBP1204_00938	CIRMBP1281_02541	CIRMBP1220_00744 CIRMBP1220_00743	CIRMBP1318_01347	DQL78_RS12220	CIRMBP1205_01259	CIRMBP1206_01905	CIRMBP1208_01101	CIRMBP1209_01220
cluster_1692	PTS sugar transporter subunit IIB	CIRMBP1228_02843	G	ko:K02760	2.34659e-05	1	0.709677	100	29.0323		CIRMBP1320_00421											GF505_RS11065			CIRMBP1277_02093	CIRMBP1294_00898			CIRMBP1309_02194		CIRMBP1316_00849		GF507_RS12435		GF509_RS13200					HF857_RS11825	CIRMBP1204_00939	CIRMBP1281_02542	CIRMBP1220_00745	CIRMBP1318_01348	DQL78_RS12225	CIRMBP1205_01258	CIRMBP1206_01906	CIRMBP1208_01100	CIRMBP1209_01221
cluster_1714	transposase	CIRMBP1228_02846 CIRMBP1228_00289	L		0.000222926	0.982906	0.709677	98.2906	29.0323	CIRMBP1197_01748 CIRMBP1197_00787							A5869_002239.p01					GF505_RS11050			CIRMBP1277_01921	CIRMBP1294_00901			CIRMBP1309_02197				GF507_RS12530		GF509_RS13355					HF857_RS11805	CIRMBP1204_01810 CIRMBP1204_00942	CIRMBP1281_02545 CIRMBP1281_00315	CIRMBP1220_00748 CIRMBP1220_01329	CIRMBP1318_01351 CIRMBP1318_01701	DQL78_RS12240 DQL78_RS01115	CIRMBP1205_01255 CIRMBP1205_02139	CIRMBP1206_01909 CIRMBP1206_01887	CIRMBP1208_01097 CIRMBP1208_01918	CIRMBP1209_01224 CIRMBP1209_02065
cluster_1713	transposase	CIRMBP1228_02847	L	ko:K07316,ko:K07495	0.0042708	0.974359	0.677419	97.4359	32.2581	CIRMBP1197_01737	CIRMBP1320_00436						A5869_001515.p01 A5869_002238.p01					GF505_RS11045			CIRMBP1277_01920	CIRMBP1294_00902			CIRMBP1309_02198		CIRMBP1316_00846		GF507_RS12525		GF509_RS13350						CIRMBP1204_00943	CIRMBP1281_02546	CIRMBP1220_00749	CIRMBP1318_01352	DQL78_RS12245	CIRMBP1205_01254	CIRMBP1206_01910	CIRMBP1208_01096	CIRMBP1209_01225
Genes rare in clade E isolatesb
cluster_2789	hypothetical protein	CIRMBP1294_00200	KT		1.1733e-05	0.00854701	0.225806	0.854701	77.4194								A5869_001815.p01	B5G19_02780.p01	GF506_RS05545	GF510_RS06085	GF512_RS03625	GF505_RS00085	CIRMBP1210_00733	CIRMBP1257_00172	CIRMBP1277_01509	CIRMBP1294_00200	CIRMBP1307_00819	CIRMBP1308_01748	CIRMBP1309_01484	CIRMBP1314_00803	CIRMBP1316_01333	GF496_RS07955	GF507_RS08445	GF508_RS06195	GF509_RS07290	GF511_RS03555	GF513_RS06210	GF503_RS08665	GF497_RS05995	HF857_RS09660
cluster_2371	hypothetical protein	CIRMBP1294_00356 CIRMBP1294_00371 CIRMBP1294_00649 CIRMBP1294_01407 CIRMBP1294_01600 CIRMBP1294_01718 CIRMBP1294_01929 CIRMBP1294_01943 CIRMBP1294_00509	IU		0.00522117	0.102564	0.129032	10.2564	87.0968	CIRMBP1197_01466		EB06_01120.p01 EB06_01927.p01	EB08_00278.p01	EB18_01908.p01 EB18_00042.p01 EB18_00223.p01 EB18_01187.p01	EB26_00591.p01 EB26_01091.p01	EB31_00272.p01	A5869_000532.p01 A5869_000527.p01 A5869_000529.p01 A5869_000534.p01		GF506_RS12045 GF506_RS11650	GF510_RS11655 GF510_RS12040 GF510_RS12455	GF512_RS12860 GF512_RS14065 GF512_RS08630 GF512_RS11890 GF512_RS01805 GF512_RS13605 GF512_RS14055	GF505_RS11330 GF505_RS11995 GF505_RS02105 GF505_RS10525 GF505_RS11200	CIRMBP1210_02089 CIRMBP1210_00815	CIRMBP1257_00564	CIRMBP1277_02105	CIRMBP1294_00356 CIRMBP1294_00371 CIRMBP1294_00649 CIRMBP1294_01407 CIRMBP1294_01600 CIRMBP1294_01718 CIRMBP1294_01929 CIRMBP1294_01943 CIRMBP1294_00509	CIRMBP1307_02226	CIRMBP1308_02192	CIRMBP1309_02135		CIRMBP1316_00998	GF496_RS06760 GF496_RS08380 GF496_RS11445 GF496_RS12210 GF496_RS12250 GF496_RS03770	GF507_RS12630 GF507_RS00005 GF507_RS09405	GF508_RS11415 GF508_RS08200 GF508_RS10215	GF509_RS13775 GF509_RS13980 GF509_RS06620 GF509_RS08980 GF509_RS09360 GF509_RS12095 GF509_RS13140	GF511_RS03135 GF511_RS10750	GF513_RS11275 GF513_RS11665	GF503_RS12150 GF503_RS12450 GF503_RS09040 GF503_RS10620 GF503_RS10990 GF503_RS04195	GF497_RS10405 GF497_RS10490 GF497_RS12790 GF497_RS12820 GF497_RS08730 GF497_RS11225 GF497_RS11365 GF497_RS11645
cluster_2490	nucleotide sugar dehydrogenase (ugd)	CIRMBP1294_00386	M	ko:K00012	0.00364895	0.0512821	0.193548	5.12821	80.6452	CIRMBP1197_01450	CIRMBP1320_00909	EB06_02079.p01	EB08_00876.p01		EB26_01414.p01	EB31_00832.p01	A5869_001974.p01	B5G19_09245.p01	GF506_RS06190	GF510_RS06945	GF512_RS01220	GF505_RS01505	CIRMBP1210_01241	CIRMBP1257_01165	CIRMBP1277_01815	CIRMBP1294_00386	CIRMBP1307_01233	CIRMBP1308_01536	CIRMBP1309_01855	CIRMBP1314_01767	CIRMBP1316_01015	GF496_RS10270	GF507_RS09535	GF508_RS10155				GF503_RS09135					CIRMBP1220_01782
cluster_2468	IS200/IS605 family element transposase accessory protein (tnpB_3)	CIRMBP1294_00466	L	ko:K07496	0.00580781	0.0854701	0.258065	8.54701	74.1935	CIRMBP1197_01369	CIRMBP1320_00827	EB06_01112.p01 EB06_00192.p01	EB08_00252.p01 EB08_01652.p01 EB08_01545.p01	EB18_00105.p01 EB18_00104.p01 EB18_01026.p01	EB26_01188.p01 EB26_00567.p01 EB26_01882.p01	EB31_01601.p01 EB31_00248.p01 EB31_01375.p01	A5869_001285.p01 A5869_000180.p01 A5869_000977.p01	B5G19_08195.p01	GF506_RS03565 GF506_RS02805	GF510_RS03920 GF510_RS02805	GF512_RS00245 GF512_RS13450 GF512_RS10165	GF505_RS07560 GF505_RS07315	CIRMBP1210_01319		CIRMBP1277_00589	CIRMBP1294_00466	CIRMBP1307_01463 CIRMBP1307_00185	CIRMBP1308_01132 CIRMBP1308_00976		CIRMBP1314_01367 CIRMBP1314_00332 CIRMBP1314_00333 CIRMBP1314_01114		GF496_RS02430 GF496_RS05950	GF507_RS00755		GF509_RS07580				GF497_RS02620 GF497_RS09330 GF497_RS06765
cluster_2360	YaiI/YqxD family protein	CIRMBP1294_00544	S		0.00364895	0.0854701	0.0645161	8.54701	93.5484	CIRMBP1197_01964	CIRMBP1320_00746	EB06_01909.p01	EB08_02069.p01	EB18_02281.p01	EB26_02187.p01	EB31_01971.p01 EB31_01972.p01	A5869_002139.p01	B5G19_06780.p01	GF506_RS10725	GF510_RS06445	GF512_RS10625	GF505_RS10280 GF505_RS12010	CIRMBP1210_01783	CIRMBP1257_01488	CIRMBP1277_01864	CIRMBP1294_00544	CIRMBP1307_01818	CIRMBP1308_02118	CIRMBP1309_00923		CIRMBP1316_01462	GF496_RS07230		GF508_RS09485	GF509_RS06495	GF511_RS08190	GF513_RS09495	GF503_RS05305	GF497_RS08815	HF857_RS10645	CIRMBP1204_02160
cluster_2472	YjjG family noncanonical pyrimidine nucleotidase (yfnB)	CIRMBP1294_00546	S	ko:K01560,ko:K07025	0.00546756	0.0769231	0.258065	7.69231	74.1935	CIRMBP1197_01966	CIRMBP1320_00744 CIRMBP1320_00743	EB06_01907.p01	EB08_02067.p01	EB18_02283.p01	EB26_02185.p01	EB31_01975.p01	A5869_002141.p01	B5G19_06770.p01	GF506_RS10735	GF510_RS06455	GF512_RS10635	GF505_RS10270	CIRMBP1210_01781	CIRMBP1257_01490	CIRMBP1277_01862	CIRMBP1294_00546	CIRMBP1307_01820	CIRMBP1308_02120	CIRMBP1309_00925	CIRMBP1314_01970	CIRMBP1316_01464	GF496_RS07240
cluster_2491	pseudouridine synthase (rsuA)	CIRMBP1294_00547	J	ko:K06183	0.00580781	0.0769231	0.290323	7.69231	70.9677	CIRMBP1197_01967	CIRMBP1320_00742	EB06_01906.p01	EB08_02066.p01	EB18_02284.p01	EB26_02184.p01	EB31_01976.p01		B5G19_06765.p01	GF506_RS10740	GF510_RS06460	GF512_RS10640	GF505_RS10265	CIRMBP1210_01780	CIRMBP1257_01491	CIRMBP1277_01861	CIRMBP1294_00547	CIRMBP1307_01821	CIRMBP1308_02121	CIRMBP1309_00926	CIRMBP1314_01971	CIRMBP1316_01465	GF496_RS07245
cluster_2398	arsenate reductase family protein (spxA_2)	CIRMBP1294_00560	P		0.0042708	0.0854701	0.0967742	8.54701	90.3226			EB06_01901.p01	EB08_02061.p01	EB18_02289.p01	EB26_02179.p01	EB31_01981.p01	A5869_002183.p01	B5G19_06750.p01	GF506_RS11655	GF510_RS11660	GF512_RS12340	GF505_RS10250	CIRMBP1210_01775	CIRMBP1257_02029	CIRMBP1277_01858	CIRMBP1294_00560	CIRMBP1307_01825	CIRMBP1308_02123	CIRMBP1309_00933	CIRMBP1314_01927	CIRMBP1316_01469	GF496_RS11120		GF508_RS09535	GF509_RS06545	GF511_RS08240	GF513_RS09445	GF503_RS05355	GF497_RS08865	HF857_RS10595	CIRMBP1204_02170
cluster_2894	diacylglycerol kinase family lipid kinase	CIRMBP1294_00623			3.51989e-05	0	0.322581	0	67.7419			EB06_01533.p01	EB08_01491.p01	EB18_02350.p01	EB26_01828.p01	EB31_01429.p01		B5G19_08270.p01	GF506_RS11025	GF510_RS11095			CIRMBP1210_00273	CIRMBP1257_00669	CIRMBP1277_02061	CIRMBP1294_00623				CIRMBP1314_01706	CIRMBP1316_01530		GF507_RS01560	GF508_RS08445	GF509_RS13165	GF511_RS03875	GF513_RS08355	GF503_RS06205	GF497_RS11350
cluster_2696	AbrB family transcriptional regulator	CIRMBP1294_00704			0	0.00854701	0.129032	0.854701	87.0968	CIRMBP1197_00125		EB06_01609.p01	EB08_01566.p01	EB18_01544.p01	EB26_01904.p01	EB31_01354.p01	A5869_001594.p01	B5G19_01595.p01	GF506_RS04425	GF510_RS05315	GF512_RS07300	GF505_RS01130	CIRMBP1210_00195	CIRMBP1257_00600	CIRMBP1277_00818	CIRMBP1294_00704	CIRMBP1307_01665	CIRMBP1308_00844	CIRMBP1309_01081	CIRMBP1314_01255	CIRMBP1316_01924	GF496_RS00385	GF507_RS01910	GF508_RS01730		GF511_RS10865	GF513_RS11395		GF497_RS10260
cluster_2822	GlsB/YeaQ/YmgE family stress response membrane protein	CIRMBP1294_00758			0.00364895	0.017094	0.322581	1.7094	67.7419									B5G19_01235.p01	GF506_RS10445	GF510_RS10605		GF505_RS00845	CIRMBP1210_00110	CIRMBP1257_01692	CIRMBP1277_01579	CIRMBP1294_00758	CIRMBP1307_01920	CIRMBP1308_02032	CIRMBP1309_01019	CIRMBP1314_01180	CIRMBP1316_01887	GF496_RS10060	GF507_RS12340	GF508_RS02115	GF509_RS13010	GF511_RS07220	GF513_RS11185	GF503_RS00620	GF497_RS04410
cluster_2817	IS256 family transposase	CIRMBP1294_00794			0.00364895	0.017094	0.322581	1.7094	67.7419									B5G19_01195.p01	GF506_RS12135 GF506_RS11895 GF506_RS11995	GF510_RS11955	GF512_RS11445	GF505_RS09875	CIRMBP1210_00096	CIRMBP1257_01899		CIRMBP1294_00794	CIRMBP1307_02059 CIRMBP1307_02060	CIRMBP1308_02152	CIRMBP1309_01939	CIRMBP1314_01170	CIRMBP1316_01902	GF496_RS09545	GF507_RS10375	GF508_RS11425 GF508_RS10985 GF508_RS11765	GF509_RS12385	GF511_RS07580	GF513_RS08770	GF503_RS00660	GF497_RS11700 GF497_RS12710 GF497_RS11775
cluster_2768	restriction endonuclease subunit S	CIRMBP1294_00797			3.51989e-05	0.017094	0.258065	1.7094	74.1935	CIRMBP1197_00781		EB06_00223.p01						B5G19_01180.p01	GF506_RS11970 GF506_RS09230	GF510_RS11930 GF510_RS09850	GF512_RS11460	GF505_RS09890	CIRMBP1210_00093	CIRMBP1257_01902		CIRMBP1294_00797	CIRMBP1307_01868	CIRMBP1308_02219	CIRMBP1309_01942	CIRMBP1314_01167 CIRMBP1314_00393	CIRMBP1316_01905	GF496_RS09560	GF507_RS10390	GF508_RS11010 GF508_RS09065	GF509_RS12410 GF509_RS13375	GF511_RS07605 GF511_RS07565	GF513_RS08795 GF513_RS08755	GF503_RS00680	GF497_RS11715 GF497_RS10710
cluster_2217	hypothetical protein	CIRMBP1294_01088			0.00876452	0.213675	0.290323	21.3675	70.9677	CIRMBP1197_02243	CIRMBP1320_00601							B5G19_05035.p01			GF512_RS00010	GF505_RS08285	CIRMBP1210_02062	CIRMBP1257_00845	CIRMBP1277_01798	CIRMBP1294_01088	CIRMBP1307_01679	CIRMBP1308_01083	CIRMBP1309_02231	CIRMBP1314_00716		GF496_RS02135	GF507_RS03740	GF508_RS06965	GF509_RS00855	GF511_RS08090	GF513_RS08340	GF503_RS06190	GF497_RS06530	HF857_RS05420
a CH for clinical human, NCP for non-clinical poultry and CP for clinical poultry
b Colors indicate clustered genes
c Sensitivity was calculated using the number of isolates in clade E containing the gene divided by the total number of clade E isolates
d Specificity was calculated using the number of isolates in clades A, B, C, D not containing the gene divided by the total number of clades A, B, C, D isolates
[truncated: 108 more columns]

## Sheet: Table S3B
Table S3B: Genes differentially distributed between clinical and non-clinical poultry isolates or clinical human isolates.
											Clade	B	B	B	B	B	C	C	C	C	C	C	C	C	C	D	D	D	D	D	D	E03	E03	E08	E13	E13	C	C	C	C	C	C	C	D	D	E02	E03	E04	E04
											Origin	NCP	NCP	NCP	NCP	NCP	NCP	NCP	NCP	NCP	NCP	NCP	NCP	NCP	NCP	NCP	NCP	NCP	NCP	NCP	NCP	NCP	NCP	NCP	NCP	NCP	CP	CP	CP	CP	CP	CP	CP	CP	CP	CP	CP	CP	CP
Gene cluster	cluster product	Selected locus tag	COG	KEGG_ko	p.value	Sensitivityc	Specificityd	Clinical poultry isolates (n=117) (%)	Non-clinical poultry isolates (n=25) (%)	Clinical human isolates (n=6)(%)	Clade E-enriched	100AEA1	108EA1	170AEA1	197EA2	215EA1	2D5_DIV0622	An69	ARS16	ARS62	ARS65	ARS9	CIRMBP-1307	CIRMBP-1308	CIRMBP-1309	ARS48	ARS57	ARS60	ARS64	ARS71	WCA-380-WT-3C	CIRMBP-1318	NCTC 12421	An144	1710s23	1711s24	CIRMBP-1210	CIRMBP-1257	CIRMBP-1277	CIRMBP-1294	CIRMBP-1314	CIRMBP-1316	PS1	PS10	PS2	CIRMBP-1281	CIRMBP-1220	CIRMBP-1205	CIRMBP-1206
Genes enriched in clinical poultry isolatesb
cluster_1982	hypothetical protein	CIRMBP1228_00586			0.0032031	0.685185	0.7	66.6667	0	50	-																																			CIRMBP1281_00594		CIRMBP1205_01379	CIRMBP1206_00666
cluster_1891	glycosyltransferase family 4 protein	CIRMBP1228_00573	M	Glycosyl transferases group 1	0.0032031	0.805556	0.7	79.4872	4	50	+																				HF857_RS04740														GF497_RS08435	CIRMBP1281_00581		CIRMBP1205_01366	CIRMBP1206_00653
cluster_1890	acyltransferase	CIRMBP1228_00574	M	Hexapeptide repeat of succinyl-transferase	0.0032031	0.805556	0.7	79.4872	4	50	+																				HF857_RS04735														GF497_RS08440	CIRMBP1281_00582		CIRMBP1205_01367	CIRMBP1206_00654
cluster_1893	glycosyltransferase	CIRMBP1228_00575	M	Glycosyl transferases group 1	0.0032031	0.805556	0.7	79.4872	4	50	+																				HF857_RS04730														GF497_RS08445	CIRMBP1281_00583		CIRMBP1205_01368	CIRMBP1206_00655
cluster_1935	hypothetical protein	CIRMBP1228_00603	C	Aldehyde dehydrogenase family	0.0032031	0.759259	0.7	72.6496	4	50	-																GF508_RS09335																		GF497_RS07405	CIRMBP1281_00610			CIRMBP1206_01610
cluster_1929	hypothetical protein	CIRMBP1228_00614			0.0032031	0.75	0.7	72.6496	4	50	-			EB18_01886.p01																													GF496_RS04845		GF497_RS07350	CIRMBP1281_00621			CIRMBP1206_01599
cluster_1975	PTS system mannose/fructose/sorbose family transporter subunit IID	CIRMBP1228_02734	G	PTS system mannose/fructose/sorbose family IID component	0.0032031	0.722222	0.7	66.6667	4	50	-																							B5E88_06670.p01					CIRMBP1277_00861 CIRMBP1277_00862							CIRMBP1281_02408	CIRMBP1220_00992	CIRMBP1205_02227	CIRMBP1206_01994
cluster_1942	PTS sugar transporter subunit IIC	CIRMBP1228_02735	G	PTS system sorbose-specific iic component	0.0032031	0.722222	0.7	71.7949	4	50	-																							B5E88_06665.p01					CIRMBP1277_00863							CIRMBP1281_02409	CIRMBP1220_00991	CIRMBP1205_02228	CIRMBP1206_01993
cluster_1985	HNH endonuclease		V	HNH nucleases	0.0032031	0.694444	0.7	64.1026	4	50	-						A5869_000773.p01																									CIRMBP1316_00375				CIRMBP1281_01380
cluster_1959	LPXTG cell wall anchor domain-containing protein	CIRMBP1228_00366	-	-	0.026364	0.75	0.7	70.9402	8	33.3333	-																					CIRMBP1318_01759	DQL78_RS01410									CIRMBP1316_01703				CIRMBP1281_00373		CIRMBP1205_02062	CIRMBP1206_01810
cluster_1960	hypothetical protein	CIRMBP1228_00752			0.0032031	0.694444	0.7	69.2308	8	50	-																								ABT59_00535.p01	ABT60_05220.p01	CIRMBP1210_01517									CIRMBP1281_00760		CIRMBP1205_01017	CIRMBP1206_00501
cluster_1966	hypothetical protein	CIRMBP1228_00754			0.0032031	0.685185	0.7	68.3761	8	50	-																								ABT59_00545.p01	ABT60_05210.p01										CIRMBP1281_00762		CIRMBP1205_01015	CIRMBP1206_00503
cluster_1967	hypothetical protein	CIRMBP1228_00755			0.0032031	0.685185	0.7	68.3761	8	50	-																								ABT59_00550.p01	ABT60_05205.p01										CIRMBP1281_00763		CIRMBP1205_01014	CIRMBP1206_00504
cluster_1968	hypothetical protein	CIRMBP1228_00756			0.0032031	0.685185	0.7	68.3761	8	50	-																								ABT59_00555.p01	ABT60_05200.p01										CIRMBP1281_00764		CIRMBP1205_01013	CIRMBP1206_00505
cluster_1938	hypothetical protein	CIRMBP1228_00757			0.0032031	0.703704	0.7	70.0855	12	50	-							B5G19_07600.p01																	ABT59_00560.p01	ABT60_05195.p01	CIRMBP1210_01512									CIRMBP1281_00765		CIRMBP1205_01012	CIRMBP1206_00506
cluster_1962	hypothetical protein	CIRMBP1287_02060	-	-	0.0032031	0.675926	0.7	67.5214	16	50	-						A5869_000086.p01																	B5E88_01645.p01	ABT59_05250.p01	ABT60_06015.p01						CIRMBP1316_01361				CIRMBP1281_02164
cluster_1969	hypothetical protein	CIRMBP1287_02061	EGP	Major facilitator superfamily	0.0032031	0.675926	0.7	67.5214	12	50	-																							B5E88_01640.p01	ABT59_05255.p01	ABT60_06010.p01						CIRMBP1316_01362				CIRMBP1281_02165
cluster_1869	transcription antiterminator	CIRMBP1228_00604	G	Phosphoenolpyruvate-dependent sugar phosphotransferase system, EIIA 2	0.0032031	0.814815	0.7	78.6325	16	50	-			EB18_01897.p01					GF506_RS07150	GF510_RS08070		GF505_RS06985																					GF496_RS04895		GF497_RS07400	CIRMBP1281_00611			CIRMBP1206_01609
cluster_1872	PTS sugar transporter subunit IIB	CIRMBP1228_00605	G	PTS system, Lactose/Cellobiose specific IIB subunit	0.0032031	0.814815	0.7	78.6325	16	50	-			EB18_01896.p01					GF506_RS07155	GF510_RS08075		GF505_RS06990																					GF496_RS04890		GF497_RS07395	CIRMBP1281_00612			CIRMBP1206_01608
cluster_1870	PTS transporter subunit IIC	CIRMBP1228_00606	S	PTS system sugar-specific permease component	0.0032031	0.814815	0.7	78.6325	16	50	-			EB18_01895.p01					GF506_RS07160	GF510_RS08080		GF505_RS06995																					GF496_RS04885		GF497_RS07390	CIRMBP1281_00613			CIRMBP1206_01607
cluster_1873	transketolase	CIRMBP1228_00607	G	Transketolase, pyrimidine binding domain	0.0032031	0.814815	0.7	78.6325	16	50	-			EB18_01894.p01					GF506_RS07165	GF510_RS08085		GF505_RS07000																					GF496_RS04880		GF497_RS07385	CIRMBP1281_00614			CIRMBP1206_01606
cluster_1852	ISLre2 family transposase	CIRMBP1228_01807	S	Uncharacterised protein family (UPF0236)	0.026364	0.824074	0.7	82.906	16	33.3333	+																	GF509_RS04815				CIRMBP1318_02130	DQL78_RS07200	B5E88_05700.p01										GF503_RS04265	GF497_RS08255	CIRMBP1281_01606	CIRMBP1220_01836	CIRMBP1205_02427	CIRMBP1206_02348
cluster_1897	hypothetical protein	CIRMBP1228_01808			0.026364	0.768519	0.7	76.0684	20	33.3333	-															GF507_RS12320		GF509_RS04810				CIRMBP1318_02129	DQL78_RS12585	B5E88_05695.p01										GF503_RS04260		CIRMBP1281_01607	CIRMBP1220_01837	CIRMBP1205_02428	CIRMBP1206_02347
cluster_1899	BRCT domain-containing protein	CIRMBP1228_01809	L	BRCA1 C Terminus (BRCT) domain	0.026364	0.768519	0.7	76.0684	20	33.3333	-															GF507_RS12315		GF509_RS04805				CIRMBP1318_02128	DQL78_RS07210	B5E88_05690.p01										GF503_RS04255		CIRMBP1281_01608	CIRMBP1220_01838	CIRMBP1205_02429	CIRMBP1206_02346
cluster_1837	hypothetical protein	CIRMBP1228_01810			0.026364	0.824074	0.7	82.906	20	33.3333	+															GF507_RS12310		GF509_RS04800				CIRMBP1318_02127	DQL78_RS07215	B5E88_05685.p01										GF503_RS04250	GF497_RS08265	CIRMBP1281_01609	CIRMBP1220_01839	CIRMBP1205_02430	CIRMBP1206_02345
cluster_1903	hypothetical protein	CIRMBP1228_01811			0.026364	0.768519	0.7	76.0684	16	33.3333	-															GF507_RS12305		GF509_RS04795				CIRMBP1318_02126	DQL78_RS07220											GF503_RS04245		CIRMBP1281_01610	CIRMBP1220_01840	CIRMBP1205_02431	CIRMBP1206_02344
cluster_1833	ParA family protein	CIRMBP1228_01812	D	AAA domain	0.026364	0.824074	0.7	82.906	20	33.3333	+															GF507_RS12300		GF509_RS04790				CIRMBP1318_02125 CIRMBP1318_02124	cds-SQE55551.1 cds-SQE55553.1	B5E88_05675.p01										GF503_RS04240	GF497_RS08270	CIRMBP1281_01611	CIRMBP1220_01841	CIRMBP1205_02432	CIRMBP1206_02343
cluster_1836	hypothetical protein	CIRMBP1228_01813	-	-	0.026364	0.824074	0.7	82.906	20	33.3333	+															GF507_RS12295		GF509_RS04785				CIRMBP1318_02123	DQL78_RS07235	B5E88_05670.p01										GF503_RS04235	GF497_RS08275	CIRMBP1281_01612	CIRMBP1220_01842	CIRMBP1205_02433	CIRMBP1206_02342
cluster_1874	hypothetical protein	CIRMBP1228_01814			0.026364	0.824074	0.7	78.6325	20	33.3333	+															GF507_RS12290		GF509_RS04780				CIRMBP1318_02122	DQL78_RS07240	B5E88_05665.p01										GF503_RS04230	GF497_RS08280	CIRMBP1281_01613	CIRMBP1220_01843	CIRMBP1205_02434	CIRMBP1206_02341
cluster_1851	hypothetical protein	CIRMBP1228_01815	-	-	0.026364	0.824074	0.7	82.906	16	33.3333	+															GF507_RS12285		GF509_RS04775				CIRMBP1318_02121	DQL78_RS12350											GF503_RS04225	GF497_RS08285	CIRMBP1281_01614	CIRMBP1220_01844	CIRMBP1205_02435	CIRMBP1206_02340
cluster_1907	hypothetical protein	CIRMBP1228_01816			0.026364	0.824074	0.7	76.0684	8	33.3333	+																					CIRMBP1318_02120	cds-SQE55561.1													CIRMBP1281_01615	CIRMBP1220_01845	CIRMBP1205_02436	CIRMBP1206_02339
cluster_1845	hypothetical protein	CIRMBP1228_01817	-	-	0.026364	0.824074	0.7	82.906	20	33.3333	+															GF507_RS12280		GF509_RS04770				CIRMBP1318_02119	DQL78_RS07245	B5E88_05660.p01										GF503_RS04220	GF497_RS08290	CIRMBP1281_01616	CIRMBP1220_01846	CIRMBP1205_02437	CIRMBP1206_02338
cluster_1844	hypothetical protein	CIRMBP1228_01819	-	-	0.026364	0.824074	0.7	82.906	20	33.3333	+															GF507_RS12275		GF509_RS04765				CIRMBP1318_02118	DQL78_RS07255	B5E88_05650.p01										GF503_RS04215	GF497_RS08295	CIRMBP1281_01618	CIRMBP1220_01847	CIRMBP1205_02439	CIRMBP1206_02337
cluster_1832	hypothetical protein	CIRMBP1228_01820	-	-	0.026364	0.824074	0.7	82.906	20	33.3333	+															GF507_RS12270		GF509_RS04760				CIRMBP1318_02117	DQL78_RS12590	B5E88_05645.p01										GF503_RS04210	GF497_RS08300	CIRMBP1281_01619	CIRMBP1220_01848	CIRMBP1205_02440	CIRMBP1206_02336
cluster_1933	ISL3 family transposase	CIRMBP1228_01821 CIRMBP1228_01829	L	Transposase	0.0260472	0.694444	0.8	70.9402	20	16.6667	+															GF507_RS12620 GF507_RS12265 GF507_RS12420		GF509_RS13900 GF509_RS04755 GF509_RS13085 GF509_RS13280				CIRMBP1318_02382	DQL78_RS07305 DQL78_RS07265	B5E88_11855.p01 B5E88_12720.p01 B5E88_12555.p01										GF503_RS11550 GF503_RS04205 GF503_RS11510 GF503_RS11765	GF497_RS12755 GF497_RS08305 GF497_RS05610	CIRMBP1281_01620 CIRMBP1281_01628		CIRMBP1205_02666	CIRMBP1206_02726
cluster_1867	InlB B-repeat-containing protein	CIRMBP1228_01822 CIRMBP1228_01823 CIRMBP1228_01824	N	nuclear chromosome segregation	0.026364	0.824074	0.7	79.4872	20	33.3333	+															GF507_RS12385 GF507_RS12390 GF507_RS12395		GF509_RS13090 GF509_RS13095 GF509_RS13100				CIRMBP1318_02356 CIRMBP1318_02357 CIRMBP1318_02358	DQL78_RS07270 DQL78_RS07275 DQL78_RS07280	B5E88_11820.p01 B5E88_11825.p01 B5E88_11830.p01										GF503_RS11515 GF503_RS11520 GF503_RS11525	GF497_RS12180 GF497_RS12185	CIRMBP1281_01621 CIRMBP1281_01622 CIRMBP1281_01623	CIRMBP1220_02265 CIRMBP1220_02266 CIRMBP1220_02267	CIRMBP1205_02642 CIRMBP1205_02643 CIRMBP1205_02644	CIRMBP1206_02707 CIRMBP1206_02708 CIRMBP1206_02709
cluster_1866	LPXTG cell wall anchor domain-containing protein	CIRMBP1228_01825			0.026364	0.824074	0.7	79.4872	20	33.3333	+															GF507_RS12400		GF509_RS13105				CIRMBP1318_02359	DQL78_RS07285	B5E88_11835.p01										GF503_RS11530	GF497_RS12190	CIRMBP1281_01624	CIRMBP1220_02268	CIRMBP1205_02645	CIRMBP1206_02710
cluster_1857	biotin synthase BioB	CIRMBP1228_01826	H	Catalyzes the conversion of dethiobiotin (DTB) to biotin by the insertion of a sulfur atom into dethiobiotin via a radical- based mechanism	0.026364	0.824074	0.7	80.3419	20	33.3333	+															GF507_RS12405		GF509_RS13110				CIRMBP1318_02360	DQL78_RS07290	B5E88_11840.p01										GF503_RS11535	GF497_RS12195	CIRMBP1281_01625	CIRMBP1220_02269	CIRMBP1205_02646	CIRMBP1206_02711
cluster_1858	dethiobiotin synthase BioD	CIRMBP1228_01827	F	Catalyzes a mechanistically unusual reaction, the ATP- dependent insertion of CO2 between the N7 and N8 nitrogen atoms of 7,8-diaminopelargonic acid (DAPA) to form an ureido ring	0.026364	0.824074	0.7	80.3419	20	33.3333	+															GF507_RS12410		GF509_RS13115				CIRMBP1318_02361	DQL78_RS07295	B5E88_11845.p01										GF503_RS11540	GF497_RS12200	CIRMBP1281_01626	CIRMBP1220_02270	CIRMBP1205_02647	CIRMBP1206_02712
cluster_1855	biotin transporter BioY	CIRMBP1228_01828	S	BioY family	0.026364	0.824074	0.7	80.3419	20	33.3333	+															GF507_RS12415		GF509_RS13120				CIRMBP1318_02362	DQL78_RS07300	B5E88_11850.p01										GF503_RS11545	GF497_RS12205	CIRMBP1281_01627	CIRMBP1220_02271	CIRMBP1205_02648	CIRMBP1206_02713
cluster_1839	stathmin-1-A	CIRMBP1228_01830	S		0.026364	0.824074	0.7	82.906	20	33.3333	+															GF507_RS11110		GF509_RS13285				CIRMBP1318_00001	DQL78_RS07310	B5E88_11900.p01										GF503_RS11770	GF497_RS05605	CIRMBP1281_01629	CIRMBP1220_00524	CIRMBP1205_01875	CIRMBP1206_01722
cluster_1840	hypothetical protein	CIRMBP1228_01831	L	viral genome integration into host DNA	0.026364	0.824074	0.7	82.906	20	33.3333	+															GF507_RS11115		GF509_RS13290				CIRMBP1318_00002	DQL78_RS07315	B5E88_11895.p01										GF503_RS11775	GF497_RS05600	CIRMBP1281_01630	CIRMBP1220_00525	CIRMBP1205_01876	CIRMBP1206_01721
cluster_1841	helix-turn-helix transcriptional regulator	CIRMBP1228_01832	K	DNA-binding helix-turn-helix protein	0.026364	0.824074	0.7	82.906	20	33.3333	+															GF507_RS11120		GF509_RS13295				CIRMBP1318_00003	DQL78_RS07320	B5E88_11890.p01										GF503_RS11780	GF497_RS05595	CIRMBP1281_01631	CIRMBP1220_00526	CIRMBP1205_01877	CIRMBP1206_01720
cluster_1883	winged helix-turn-helix domain-containing protein	CIRMBP1228_01833	KT	Transcriptional regulatory protein, C terminal	0.0260472	0.777778	0.8	78.6325	20	16.6667	+															GF507_RS11125		GF509_RS13300				CIRMBP1318_00004	DQL78_RS07325	B5E88_11885.p01										GF503_RS11785	GF497_RS05590	CIRMBP1281_01632	CIRMBP1220_00527	CIRMBP1205_01878	CIRMBP1206_01719
cluster_1835	ABC-2 transporter permease	CIRMBP1228_01834	I	ABC-2 family transporter protein	0.026364	0.824074	0.7	82.906	20	33.3333	+															GF507_RS11130		GF509_RS13305				CIRMBP1318_00005	DQL78_RS07330	B5E88_11880.p01										GF503_RS11790	GF497_RS05585	CIRMBP1281_01633	CIRMBP1220_00528	CIRMBP1205_01879	CIRMBP1206_01718
cluster_1842	ABC transporter ATP-binding protein	CIRMBP1228_01835	V	ATPases associated with a variety of cellular activities	0.026364	0.824074	0.7	82.906	20	33.3333	+															GF507_RS11135		GF509_RS13310				CIRMBP1318_00006	DQL78_RS07335	B5E88_11875.p01										GF503_RS11795	GF497_RS05580	CIRMBP1281_01634	CIRMBP1220_00529	CIRMBP1205_01880	CIRMBP1206_01717
cluster_1843	GntR family transcriptional regulator	CIRMBP1228_01836	K	helix_turn_helix gluconate operon transcriptional repressor	0.026364	0.824074	0.7	82.906	20	33.3333	+															GF507_RS11140		GF509_RS13315				CIRMBP1318_00007	DQL78_RS07340	B5E88_11870.p01										GF503_RS11800	GF497_RS05575	CIRMBP1281_01635	CIRMBP1220_00530	CIRMBP1205_01881	CIRMBP1206_01716
cluster_1847	Cys-Gln thioester bond-forming surface protein	CIRMBP1228_01837	S	COG NOG08579 non supervised orthologous group	0.026364	0.824074	0.7	82.906	20	33.3333	+															GF507_RS11145		GF509_RS13320 GF509_RS13325				CIRMBP1318_00008	cds-SQE55603.1	B5E88_11865.p01 B5E88_11860.p01										GF503_RS11805 GF503_RS11810	GF497_RS05570	CIRMBP1281_01636	CIRMBP1220_00531	CIRMBP1205_01882	CIRMBP1206_01715
cluster_1808	arsenate reductase family protein	CIRMBP1228_00390	P	Belongs to the ArsC family	0.026364	0.87037	0.7	85.4701	24	33.3333	+															GF507_RS11920						CIRMBP1318_01547	DQL78_RS01525	B5E88_10405.p01	ABT59_06530.p01	ABT60_07595.p01										CIRMBP1281_00397	CIRMBP1220_01804	CIRMBP1205_00993	CIRMBP1206_02440
cluster_1809	glycine cleavage system protein H	CIRMBP1228_00391	E	Glycine cleavage H-protein	0.026364	0.87037	0.7	85.4701	24	33.3333	+															GF507_RS11925						CIRMBP1318_01548	DQL78_RS01530	B5E88_10400.p01	ABT59_06535.p01	ABT60_07600.p01										CIRMBP1281_00398	CIRMBP1220_01803	CIRMBP1205_00992	CIRMBP1206_02441
cluster_1810	YaiI/YqxD family protein	CIRMBP1228_00400	S	Belongs to the UPF0178 family	0.026364	0.87037	0.7	85.4701	24	33.3333	+															GF507_RS12215						CIRMBP1318_01557	DQL78_RS01575	B5E88_10355.p01	ABT59_06580.p01	ABT60_07645.p01										CIRMBP1281_00407	CIRMBP1220_01794	CIRMBP1205_00983	CIRMBP1206_02450
Genes rare in human isolates								0	0	0
cluster_1861	radical SAM protein	CIRMBP1228_02807	C	Arylsulfatase regulator (Fe-S oxidoreductase)	0.023243	0.731481	0.7	70.0855	72	0	-		EB08_01404.p01	EB18_02319.p01	EB26_01741.p01	EB31_01115.p01		B5G19_05845.p01	GF506_RS03860	GF510_RS03435	GF512_RS05105	GF505_RS06905	CIRMBP1307_00725	CIRMBP1308_01071	CIRMBP1309_01545	GF507_RS08080		GF509_RS08360	GF511_RS07890	GF513_RS08140					ABT59_08000.p01	ABT60_11080.p01	CIRMBP1210_00054		CIRMBP1277_01481	CIRMBP1294_00854	CIRMBP1314_00545		GF496_RS11225	GF503_RS07360	GF497_RS07620	CIRMBP1281_02505	CIRMBP1220_02055	CIRMBP1205_02372	CIRMBP1206_02151
cluster_1719	YggT family protein	CIRMBP1228_02158			0.026364	0.842593	0.7	85.4701	84	33.3333	-	EB06_00432.p01	EB08_01129.p01	EB18_01324.p01	EB26_00935.p01	EB31_00578.p01	A5869_000302.p01	B5G19_04015.p01	GF506_RS00205	GF510_RS00210	GF512_RS06455	GF505_RS04825				GF507_RS00035	GF508_RS07460	GF509_RS02675	GF511_RS05475	GF513_RS04735	HF857_RS03550	CIRMBP1318_00250	DQL78_RS08555	B5E88_03575.p01		ABT60_01475.p01	CIRMBP1210_01186	CIRMBP1257_00034	CIRMBP1277_00156	CIRMBP1294_01561	CIRMBP1314_00955	CIRMBP1316_00108	GF496_RS01365	GF503_RS03490	GF497_RS01195	CIRMBP1281_01912	CIRMBP1220_00119	CIRMBP1205_00540	CIRMBP1206_00784
Genes enriched in clinical human isolatesb								0	0	0
cluster_3027	hypothetical protein	CIRMBP1320_02120	L		0.0526927	0.0555556	0.3	6.83761	16	83.3333	-													CIRMBP1308_00942	CIRMBP1309_01217				GF511_RS04790	GF513_RS07205														GF503_RS10325	GF497_RS01600
cluster_3065	hypothetical protein	CIRMBP1320_02119			0.0526927	0.0462963	0.3	5.98291	16	83.3333	-													CIRMBP1308_00941	CIRMBP1309_01218				GF511_RS04795	GF513_RS07210														GF503_RS10330	GF497_RS01605
cluster_2073	GntR family transcriptional regulator	CIRMBP1320_01423			0.0052681	0.314815	0.3	35.8974	48	83.3333	-						A5869_000163.p01	B5G19_06625.p01	GF506_RS08230	GF510_RS09255			CIRMBP1307_00168	CIRMBP1308_00738		GF507_RS00840	GF508_RS06290		GF511_RS05760	GF513_RS05450					ABT59_04880.p01	ABT60_06385.p01	CIRMBP1210_01048	CIRMBP1257_01327	CIRMBP1277_00028		CIRMBP1314_00349	CIRMBP1316_00246	GF496_RS06035	GF503_RS06800
cluster_2100	PTS cellobiose transporter subunit IIC	CIRMBP1320_01424	U	The phosphoenolpyruvate-dependent sugar phosphotransferase system (PTS), a major carbohydrate active - transport system, catalyzes the phosphorylation of incoming sugar substrates concomitant with their translocation across the cell membrane	0.0052681	0.314815	0.3	35.8974	32	83.3333	-						A5869_000164.p01 A5869_000165.p01		GF506_RS08225	GF510_RS09250			CIRMBP1307_00170 CIRMBP1307_00169	CIRMBP1308_00739			GF508_RS06295		GF511_RS05755	GF513_RS05445							CIRMBP1210_01049	CIRMBP1257_01328 CIRMBP1257_01329 CIRMBP1257_01330	CIRMBP1277_00029		CIRMBP1314_00348	CIRMBP1316_00245 CIRMBP1316_00243 CIRMBP1316_00244	GF496_RS06030	GF503_RS06805
cluster_2134	L-ribulose-5-phosphate 4-epimerase	CIRMBP1228_02537	G	Class II Aldolase and Adducin N-terminal domain	0.0494544	0.305556	0.2	29.0598	52	83.3333	-		EB08_01721.p01		EB26_01257.p01	EB31_01532.p01	A5869_000030.p01		GF506_RS08015	GF510_RS07885	GF512_RS09435		CIRMBP1307_00023	CIRMBP1308_00605							HF857_RS07575	CIRMBP1318_01135	DQL78_RS10440	B5E88_01370.p01				CIRMBP1257_01377	CIRMBP1277_00507				GF496_RS08885					CIRMBP1205_02033	CIRMBP1206_01748
cluster_2140	L-ribulose-5-phosphate 3-epimerase	CIRMBP1228_02538	G	Xylose isomerase-like TIM barrel	0.0494544	0.305556	0.2	29.0598	52	83.3333	-		EB08_01722.p01		EB26_01258.p01	EB31_01531.p01	A5869_000029.p01		GF506_RS08010	GF510_RS07890	GF512_RS09430		CIRMBP1307_00022	CIRMBP1308_00604							HF857_RS07570	CIRMBP1318_01134	DQL78_RS10445	B5E88_01365.p01				CIRMBP1257_01376	CIRMBP1277_00508				GF496_RS08880					CIRMBP1205_02034	CIRMBP1206_01747
cluster_2139	3-keto-L-gulonate-6-phosphate decarboxylase UlaD	CIRMBP1228_02539	G	Orotidine 5'-phosphate decarboxylase / HUMPS family	0.0494544	0.305556	0.2	29.0598	52	83.3333	-		EB08_01723.p01		EB26_01259.p01	EB31_01530.p01	A5869_000028.p01		GF506_RS08005	GF510_RS07895	GF512_RS09425		CIRMBP1307_00021	CIRMBP1308_00603							HF857_RS07565	CIRMBP1318_01133	DQL78_RS10450	B5E88_01360.p01				CIRMBP1257_01375	CIRMBP1277_00509				GF496_RS08875					CIRMBP1205_02035	CIRMBP1206_01746
cluster_2138	PTS sugar transporter subunit IIB	CIRMBP1228_02540	G	PTS system sugar-specific permease component	0.0494544	0.305556	0.2	29.0598	52	83.3333	-		EB08_01724.p01		EB26_01260.p01	EB31_01529.p01	A5869_000027.p01		GF506_RS08000	GF510_RS07900	GF512_RS09420		CIRMBP1307_00020	CIRMBP1308_00602							HF857_RS07560	CIRMBP1318_01132	DQL78_RS10455	B5E88_01355.p01				CIRMBP1257_01374	CIRMBP1277_00510				GF496_RS08870					CIRMBP1205_02036	CIRMBP1206_01745
cluster_2132	PTS ascorbate transporter subunit IIC	CIRMBP1228_02541	S	PTS system sugar-specific permease component	0.0494544	0.305556	0.2	29.0598	52	83.3333	-		EB08_01725.p01		EB26_01261.p01	EB31_01528.p01	A5869_000026.p01		GF506_RS07995	GF510_RS07905	GF512_RS09415		CIRMBP1307_00019	CIRMBP1308_00601							HF857_RS07555	CIRMBP1318_01131	DQL78_RS10460	B5E88_01350.p01				CIRMBP1257_01373	CIRMBP1277_00511				GF496_RS08865					CIRMBP1205_02037	CIRMBP1206_01744
cluster_2137	PTS sugar transporter subunit IIA	CIRMBP1228_02542	G	Phosphoenolpyruvate-dependent sugar phosphotransferase system, EIIA 2	0.0494544	0.305556	0.2	29.0598	52	83.3333	-		EB08_01726.p01		EB26_01262.p01	EB31_01527.p01	A5869_000025.p01		GF506_RS07990	GF510_RS07910	GF512_RS09410		CIRMBP1307_00018	CIRMBP1308_00600							HF857_RS07550	CIRMBP1318_01130	DQL78_RS10465	B5E88_01345.p01				CIRMBP1257_01372	CIRMBP1277_00512				GF496_RS08860					CIRMBP1205_02038	CIRMBP1206_01743
cluster_2136	L-ascorbate 6-phosphate lactonase	CIRMBP1228_02543	S	Beta-lactamase superfamily domain	0.0494544	0.305556	0.2	29.0598	52	83.3333	-		EB08_01727.p01		EB26_01263.p01	EB31_01526.p01	A5869_000024.p01		GF506_RS07985	GF510_RS07915	GF512_RS09405		CIRMBP1307_00017	CIRMBP1308_00599							HF857_RS07545	CIRMBP1318_01129	DQL78_RS10470	B5E88_01340.p01				CIRMBP1257_01371	CIRMBP1277_00513				GF496_RS08855					CIRMBP1205_02039	CIRMBP1206_01742
cluster_2142	hypothetical protein	CIRMBP1228_02544	-	-	0.0494544	0.305556	0.2	29.0598	52	83.3333	-		EB08_01728.p01		EB26_01264.p01	EB31_01525.p01	A5869_000023.p01		GF506_RS07980	GF510_RS07920	GF512_RS09400		CIRMBP1307_00016	CIRMBP1308_00598							HF857_RS07540	CIRMBP1318_01128	DQL78_RS10475	B5E88_01335.p01				CIRMBP1257_01370	CIRMBP1277_00514				GF496_RS08850					CIRMBP1205_02040	CIRMBP1206_01741
a HC for clinical human , NCP for non-clinical poultry and CP for clinical poultry
b Colors indicate clustered genes
c Sensitivity was calculated using the number of clinical poultry isolates containing the gene divided by the total number of clinical poultry isolates
d Specificity was calculated using the number of non-clinical poultry and clinical human isolates not containing the gene divided by the total number of non-clinical poultry and clinical human isolates
[truncated: 110 more columns]

## Sheet: Table S3C
Table S3C: Proposed set of discriminant accessory genes.
					Clade	B	B	B	B	B	C	C	C	C	C	C	C	C	C	D	D	D	D	D	D	E03	E03	E08	E13	E13	C	C	C	C	C	C	C	D	D	E02	E03	E04	E04	E04	E04	E04	E04	E04	E04
					Origin	CNP	CNP	CNP	CNP	CNP	CNP	CNP	CNP	CNP	CNP	CNP	CNP	CNP	CNP	CNP	CNP	CNP	CNP	CNP	CNP	CNP	CNP	CNP	CNP	CNP	CP	CP	CP	CP	CP	CP	CP	CP	CP	CP	CP	CP	CP	CP	CP	CP	CP	CP	CP
Gene cluster	cluster product	Selected locus tag	COG	KEGG_ko	Clade E-enriched	100AEA1	108EA1	170AEA1	197EA2	215EA1	2D5_DIV0622	An69	ARS16	ARS62	ARS65	ARS9	CIRMBP-1307	CIRMBP-1308	CIRMBP-1309	ARS48	ARS57	ARS60	ARS64	ARS71	WCA-380-WT-3C	CIRMBP-1318	NCTC 12421	An144	1710s23	1711s24	CIRMBP-1210	CIRMBP-1257	CIRMBP-1277	CIRMBP-1294	CIRMBP-1314	CIRMBP-1316	PS1	PS10	PS2	CIRMBP-1281	CIRMBP-1220	CIRMBP-1205	CIRMBP-1206	CIRMBP-1208	CIRMBP-1209	CIRMBP-1211	CIRMBP-1213	CIRMBP-1215	CIRMBP-1216
cluster_1891	glycosyltransferase family 4 protein	CIRMBP1228_00573	M	Glycosyl transferases group 1	+																				HF857_RS04740														GF497_RS08435	CIRMBP-1281_00581		CIRMBP-1205_01366	CIRMBP-1206_00653	CIRMBP-1208_00835	CIRMBP-1209_01068	CIRMBP-1211_00648	CIRMBP-1213_00878	CIRMBP-1215_01099	CIRMBP-1216_00792
cluster_1907	hypothetical protein	CIRMBP1228_01816			+																					CIRMBP-1318_02120	cds-SQE55561.1													CIRMBP-1281_01615	CIRMBP-1220_01845	CIRMBP-1205_02436	CIRMBP-1206_02339	CIRMBP-1208_02467	CIRMBP-1209_01086	CIRMBP-1211_02359	CIRMBP-1213_02279	CIRMBP-1215_02301	CIRMBP-1216_02268
cluster_1982	hypothetical protein	CIRMBP1228_00586			-																																			CIRMBP-1281_00594		CIRMBP-1205_01379	CIRMBP-1206_00666	CIRMBP-1208_00822	CIRMBP-1209_01081	CIRMBP-1211_00635	CIRMBP-1213_00891	CIRMBP-1215_01112	CIRMBP-1216_02645
cluster_1942	PTS sugar transporter subunit IIC	CIRMBP1228_02735	G	PTS system sorbose-specific iic component	-																							B5E88_06665.p01					CIRMBP-1277_00863							CIRMBP-1281_02409	CIRMBP-1220_00991	CIRMBP-1205_02228	CIRMBP-1206_01993	CIRMBP-1208_02086	CIRMBP-1209_01980	CIRMBP-1211_01958	CIRMBP-1213_01990	CIRMBP-1215_01824	CIRMBP-1216_01581
cluster_1938	hypothetical protein	CIRMBP1228_00757			-							B5G19_07600.p01																	ABT59_00560.p01	ABT60_05195.p01	CIRMBP-1210_01512									CIRMBP-1281_00765		CIRMBP-1205_01012	CIRMBP-1206_00506	CIRMBP-1208_00656	CIRMBP-1209_02207	CIRMBP-1211_00795	CIRMBP-1213_01630	CIRMBP-1215_01732	CIRMBP-1216_01608
cluster_2100	PTS cellobiose transporter subunit IIC	CIRMBP1320_01424	U	The phosphoenolpyruvate-dependent sugar phosphotransferase system (PTS), a major carbohydrate active - transport system, catalyzes the phosphorylation of incoming sugar substrates concomitant with their translocation across the cell membrane	-						A5869_000164.p01 A5869_000165.p01		GF506_RS08225	GF510_RS09250			CIRMBP-1307_00170 CIRMBP-1307_00169	CIRMBP-1308_00739			GF508_RS06295		GF511_RS05755	GF513_RS05445							CIRMBP-1210_01049	CIRMBP-1257_01328 CIRMBP-1257_01329 CIRMBP-1257_01330	CIRMBP-1277_00029		CIRMBP-1314_00348	CIRMBP-1316_00245 CIRMBP-1316_00243 CIRMBP-1316_00244	GF496_RS06030	GF503_RS06805
Number of genes detected						0	0	0	0	0	1	1	1	1	0	0	1	1	0	0	1	0	1	1	1	1	1	1	1	1	2	1	2	0	1	1	1	1	1	5	2	5	5	5	5	5	5	5	5
a HC for clinical human, NCP for non-clinical poultry and CP for clinical poultry
[truncated: 104 more columns]

## Sheet: Table S3D
Table S3D: Genes present in highly and intermediate virulent E. cecorum isolates in embryonated eggs and absent in the non-virulent isolates.
Locus in genome CIRMBP-1228	Gene cluster (gene name)	Annotation	Clade E %	Cpa %
1228_00120	cluster_1757	dTDP-4-dehydrorhamnose 3,5-epimerase family protein	93	90
1228_00390	cluster_1808	arsenate reductase family protein	91	85
1228_00391	cluster_1809	Glycine cleavage system protein H	91	85
1228_00397	cluster_1770	Pseudouridine synthase	92	87
1228_00398	cluster_1771	YjjG family noncanonical pyrimidine nucleotidase	92	87
1228_00400	cluster_1810	YaiI/YqxD family protein	91	85
1228_00425	cluster_1752	PTS sugar transporter subunit IIA	98	93
1228_00441	cluster_1767	Discoidin domain-containing protein	97	91
1228_00568	cluster_1779	Nucleotide sugar dehydrogenase	94	88
1228_00569	cluster_1774	GDP-mannose 4,6-dehydratase	94	88
1228_00603	cluster_1935	Hypothetical protein	74	73
1228_00604	cluster_1869	Transcription antiterminator	79	79
1228_00605	cluster_1872	PTS sugar transporter subunit IIB	79	79
1228_00606	cluster_1870	PTS transporter subunit IIC	79	79
1228_00607	cluster_1873 (tkt_2)	Transketolase	79	79
1228_00608	cluster_1848	MurR/RpiR family transcriptional regulator	80	80
1228_00609	cluster_1871 (murQ)	N-acetylmuramic acid 6-phosphate etherase	80	79
1228_00610	cluster_1916	Anhydro-N-acetylmuramic acid kinase	74	74
1228_00611	cluster_1875	PTS sugar transporter subunit IIC	80	79
1228_00612	cluster_1876	N-acetylglucosamine kinase	79	79
1228_00613	cluster_1868	Hypothetical protein	80	79
1228_00614	cluster_1929	Hypothetical protein	73	73
1228_00753	cluster_1846	Signal peptidase I	83	79
1228_00967	cluster_1732	HD domain-containing protein	99	91
1228_01047	cluster_1618	Hypothetical protein	98	94
1228_02596	cluster_1676	Hypothetical protein	100	95
1228_02727	cluster_1737	Hypothetical protein	99	93
1228_02728	cluster_1721 (dgoD)	Galactonate dehydratase	99	93
1228_02729	cluster_1738	PTS galactitol transporter subunit IIC	99	93
1228_02730	cluster_1741	PTS sugar transporter subunit IIB	99	93
1228_02731	cluster_1736	PTS sugar transporter subunit IIA	99	93
1228_02732	cluster_1739	Bifunctional 4-hydroxy-2-oxoglutarate aldolase/2-dehydro-3-deoxy-phosphogluconate aldolase	99	93
1228_02733	cluster_1744	Transcription antiterminator	99	93
