# Supplementary material for: Comparative Genome Analysis of Enterococcus cecorum Reveals Intercontinental Spread of a Lineage of Clinical Poultry Isolates
Source: mSphere. 2023 Feb 16;8(2):e00495-22. doi: 10.1128/msphere.00495-22 (PMC10117131; doi:10.1128/msphere.00495-22)
Supplement: TABLE S4 [file msphere.00495-22-s0008.xlsx]

## Sheet: Table S4A
Table S4A: Transposon, ICE, IME and genomic islands detected in E. cecorum complete or high-quality genomes.
Genome	Clade	Elementb	Start	End	Size (Kbp)	First CDS	Last CDS	Genes of interest	Integration site
CIRMBP-1320-Ra	A	Complex genomic island including an Ice (Tn916, Tn916) and prophage genes	535680	621522	85.842	CIRMBP1320_00974	CIRMBP1320_01053	tet(M), tet(W), MucBP domain-containing protein, arsenate reductase ArsC	5'-end of CIRMBP1320_01054 (Cof-type HAD-IIB family hydrolase)
		Genomic island	695274	704486	9.212	CIRMBP1320_01125	CIRMBP1320_01137		3'-end of glnA (type I glutamate-ammonia ligase)
		Genomic island	1937031	1997651	60.62	CIRMBP1320_01387	CIRMBP1320_01323	fla/che genes	IGR between CIRMBP1320_01388 and trmB
		Complex genomic island including prophage genes	1014367	1094930	80.563	CIRMBP1320_02283	CIRMBP1320_02191	ant(6)-Ia, erm(B), restriction-modification	3'-end of rlmD_2 (23S rRNA methyltransferase)
		ICE (Tn5252, TnGBS2)	1132892	1171367	38.475	CIRMBP1320_02145	CIRMBP1320_02113		IGR between CIRMBP1320_02145 (cysteine hydrolase) and CIRMBP1320_02145 (hypothetical protein)
CIRMBP-1287	E10	ICE (Tn916, Tn916)	13971	37608	23.637	CIRMBP1287_00013	CIRMBP1287_00034	tet(L), tet(M), bcr operon	IGR between CIRMBP1287_00012 (endonuclease/exonuclease/phosphatase family protein) and CIRMBP1287_00035 (30S ribosomal protein S6)
		ICE (Tn916, Tn916)	314341	364312	49.971	CIRMBP1287_00334	CIRMBP1287_00387		IGR between udk (uridine kinase) and CIRMBP1287_00388 (YaiI/YqxD family protein)
		Genomic island	807601	838627	31.026	CIRMBP1287_00809	CIRMBP1287_00839	type 2 lantipeptide synthetase LanM	3'-end of CIRMBP1287_00808
		Genomic island	1083321	1099298	15.977	CIRMBP1287_01087	CIRMBP1287_01106		3'-end of rlmD_1 (23S rRNA methyltransferase)
		Genomic island	1508245	1533874	25.629	CIRMBP1287_01506	CIRMBP1287_01540	bioB, bioD	IGR between rpsB (30S ribosomal protein S2) and CIRMBP1287_01540 (MFS transporter)
		Genomic island	1869483	1884382	14.899	CIRMBP1287_01887	CIRMBP1287_01903		IGR between dnaX and sufB
CIRMBP-1283	E11	ICE (Tn916, Tn916)	51800	79297	27.497	CIRMBP1283_00049	CIRMBP1283_00075	tet(L), tet(M), ant(6), bcr operon	IGR between celB (PTS cellobiose transporter subunit IIC) and CIRMBP1283_00075 (GntR family transcriptional regulator)
		Genomic island	973225	1009801	36.576	CIRMBP1283_00982	CIRMBP1283_01020		3'-end of rlmD_1 (23S rRNA methyltransferase)
		Genomic island	1413115	1437063	23.948	CIRMBP1283_01414	CIRMBP1283_01447	bioB, bioD	IGR between rpsB (30S ribosomal protein S2) and CIRMBP1283_01448 (MFS transporter)
		Genomic island	1719167	1738112	18.945	CIRMBP1283_01730	CIRMBP1283_01750	erm(B) (CIRMBP-1283_01737)	IGR between dnaX and sufB
CIRMBP-1246	E13	ICE (Tn916, Tn916)	42751	61396	18.645	CIRMBP1246_00038	CIRMBP1246_00054	tet(M)	IGR between celB_1 (PTS cellobiose transporter subunit IIC) and CIRMBP1246_00055 (GntR family transcriptional regulator)
		ICE (Tn5252, Tn1549)	708161	777231	69.07	CIRMBP1246_00710	CIRMBP1246_00783	bioB, bioD	IGR between CIRMBP1246_00709 (epoxyqueuosine reductase QueH) and CIRMBP1246_00783
		Genomic island	1007976	1048159	40.183	CIRMBP1246_01012	CIRMBP1246_01050	mef(A), msr(D), vat, erm(G)	3'-end of rlmD_1 (23S rRNA methyltransferase)
		Genomic island	1554174	1580664	26.49	CIRMBP1246_01550	CIRMBP1246_01578		3'-end of tmRNA gene
		Genomic island	1746451	1762620	16.169	CIRMBP1246_01737	CIRMBP1246_01753		IGR between dnaX and sufB
CIRMBP-1302	E13	ICE (Tn916, Tn916)	42751	61402	18.651	CIRMBP1302_00038	CIRMBP1302_00054	tet(M)	IGR between celB_1 (PTS cellobiose transporter subunit IIC) and CIRMBP1302_00055 (GntR family transcriptional regulator)
		Genomic island	976099	1037744	61.645	CIRMBP1302_00973	CIRMBP1302_01023	SecA2/SecY2 system,serine-rich glycoprotein, glutathione-disulfide reductase, msrB	3'-end of rlmD_1 (23S rRNA methyltransferase)
		ICE (TnGBS1, TnGBS1)	1188358	1291704	103.346	CIRMBP1302_01171	CIRMBP1302_01275	Restriction-modification, toxin/antitoxin	IGR between CIRMBP1302_01171 and pheS
		Genomic island	1649047	1680605	31.558	CIRMBP1302_01630	CIRMBP1302_01663		3'-end of tmRNA gene
		Genomic island	1847828	1866773	18.945	CIRMBP1302_01825	CIRMBP1302_01844	erm(B)	IGR between dnaX and sufB
CIRMBP-1281	E2	Genomic island	10934	22196	11.262	CIRMBP1281_00009	CIRMBP1281_00026		IGR between gyrA and CIRMBP1281_00027 (MmcQ/YjbR family DNA-binding protein)
		ICE (Tn916, Tn916)	23731	83135	59.404	CIRMBP1281_00029	CIRMBP1281_00090	tet(M)	IGR between CIRMBP1281_00026 (endonuclease/exonuclease/phosphatase family protein) and CIRMBP1281_00091 (30S ribosomal protein S6)
		ICE (Tn916, ICESt3)	617909	654446	36.537	CIRMBP1281_00623	CIRMBP1281_00669		IGR between CIRMBP1281_00622 and CIRMBP1281_00670 (sigma-70 family RNA polymerase sigma factor)
		Genomic island	880791	892281	11.49	CIRMBP1281_00895	CIRMBP1281_00908		3'-end of CIRMBP1281_00894
		ICE (TnGBS1, TnGBS1)	1000070	1049416	49.346	CIRMBP1281_01031	CIRMBP1281_01081		IGR between CIRMBP1281_01031 (hisIE) and glyQ
		Genomic island	1172972	1207736	34.764	CIRMBP1281_01191	CIRMBP1281_01236		3'-end of rlmD_1 (23S rRNA methyltransferase)
		Genomic island	1598103	1622050	23.947	CIRMBP1281_01606	CIRMBP1281_01640	bioB, bioD	IGR between rpsB (30S ribosomal protein S2) and CIRMBP1281_01641 (MFS transporter)
		ICE (Tn916, Tn916)	1955012	1996386	41.374	CIRMBP1281_01980	CIRMBP1281_02017		IGR between dnaX and sufB
		Genomic island	2422306	2445966	23.66	CIRMBP1281_02431	CIRMBP1281_02456		IGR between CIRMBP1281_02430 and rpsI
NCTC12421	E3	Complex genomic island	475836	494392	18.556	DQL78_RS02505	DQL78_RS02630	bcr operon	Within DQL78_RS02500 (putative peptide ABC transporter substrate-binding protein)
		Tn917	1099580	1104850	5.27	DQL78_RS05745	DQL78_RS05770	erm(B) (DQL78_RS05751)	IGR between DQL78_RS05740 (UDP-N-acetylmuramate--L-alanine ligase) and DQL78_RS05770 (MaoC family)
		Genomic island	967030	996208	29.178	DQL78_RS04995	DQL78_RS05170		3'-end of rlmD_1 (23S rRNA methyltransferase)
		Genomic island	1413691	1437801	24.11	DQL78_RS07200	DQL78_RS07370	bioB, bioD	IGR between rpsB (30S ribosomal protein S2) and DQL78_RS07375
		Genomic island	1555744	1580663	24.919	DQL78_RS07990	DQL78_RS08120		3'-end of tmRNA gene
		ICE (Tn5252, TnGBS2)	1744671	1784613	39.942	DQL78_RS08905	DQL78_RS09155		IGR between dnaX and sufB
		IME	2270256	2283727	13.471	DQL78_RS11460	DQL78_RS11535	tet(O)	Within DQL78_RS11455 (bifunctional 4-hydroxy-2-oxoglutarate aldolase/2-dehydro-3-deoxy-phosphogluconate aldolase)
		IME	2308167	2320803	12.636	DQL78_RS11680	DQL78_RS11735		IGR between DQL78_RS11675 (tyrosine-type recombinase/integrase) and rpsI
CIRMBP-1228	E4	ICE (Tn916, Tn916)	13971	73372	59.401	CIRMBP1228_00013	CIRMBP1228_00074	tet(M)	IGR between CIRMBP1228_00012 (endonuclease/exonuclease/phosphatase family protein) and CIRMBP1228_00075 (30S ribosomal protein S6)
		ICE (Tn916, ICESt3)	602160	638697	36.537	CIRMBP1228_00616	CIRMBP1228_00661		IGR between CIRMBP1228_00616 and CIRMBP1228_00662 (sigma-70 family RNA polymerase sigma factor)
		Complex genomic island including an ICE (Tn916, ICESt3-like) and prophage genes	815581	937916	122.335	CIRMBP1228_00834	CIRMBP1228_00963	Iron ABC transporter permease, Glycosyl Hydrolase Family 88, PTS transport system, alginate lyase family protein	IGR between CIRMBP1228_00834 (type B 50S ribosomal protein L31) and CIRMBP1228_00964
		Genomic island	995645	1006962	11.317	CIRMBP1228_01031	CIRMBP1228_01044		3'-end of CIRMBP1228_01030
		Genomic island	1280634	1315777	35.143	CIRMBP1228_01328	CIRMBP1228_01368		3'-end of rlmD_1 (23S rRNA methyltransferase)
		Tn917	1405201	1410340	5.139	CIRMBP1228_01468	CIRMBP1228_01471	erm(B) (CIRMBP-1228_01468)	IGR between CIRMBP1228_01467 (UDP-N-acetylmuramate--L-alanine ligase) and CIRMBP1228_01472 (MaoC family)
		ICE (Tn5252, TnGBS2)	1571149	1609650	38.501	CIRMBP1228_01623	CIRMBP1228_01659		IGR between CIRMBP1228_01622 (HAD-IA family hydrolase) and CIRMBP1228_01660 (PFL family protein)
		Genomic island	1683409	1691626	8.217	CIRMBP1228_01728	CIRMBP1228_01739		IGR between rimP and CIRMBP1228_01740
		Genomic island	1761521	1785487	23.966	CIRMBP1228_01807	CIRMBP1228_01841	bioB, bioD	IGR between rpsB (30S ribosomal protein S2) and CIRMBP1228_01842 (MFS transporter)
		ICE (TnGBS1, TnGBS1)	1945746	2045574	99.828	CIRMBP1228_02014	CIRMBP1228_02118	Restriction-modification, toxin/antotoxin, thioredoxin, MucBP domain-containing protein	3'-end of CIRMBP1228_02119 (nucleoside deaminase)
		ICE (Tn5252, TnGBS2)	2167449	2206151	38.702	CIRMBP1228_02229	CIRMBP1228_02262		IGR between dnaX and sufB
		ICE (TnGBS1, TnGBS1)	2225608	2274817	49.209	CIRMBP1228_02281	CIRMBP1228_02333		IGR between CIRMBP1228_02280 (cation-translocating P-type ATPase) and metG
CIRMBP-1261	E4	ICE (TnGBS1, TnGBS1)	14043	113521	99.478	CIRMBP1261_00013	CIRMBP1261_00117	Restriction-modification, toxin/antotoxin, thioredoxin, MucBP domain-containing protein	IGR between CIRMBP1261_00012 (endonuclease/exonuclease/phosphatase family protein) and CIRMBP1261_00118 (30S ribosomal protein S6)
		ICE (Tn916, Tn916)	172220	197206	24.986	CIRMBP1261_00176	CIRMBP1261_00197	tet(L), tet(M), bcr operon	IGR between CIRMBP1261_00175 (birA) and CIRMBP1261_00198
		ICE (Tn5252, TnGBS2)	663971	715029	51.058	CIRMBP1261_00663	CIRMBP1261_00712		IGR between dnaX and sufB
		Genomic island	1001129	1025094	23.965	CIRMBP1261_00989	CIRMBP1261_01029	bioB, bioD	IGR between CIRMBP1261_00995 (MFS transporter) and rpsB (30S ribosomal protein S2)
		Genomic island	1422078	1457221	35.143	CIRMBP1261_01412	CIRMBP1261_01452		3'-end of rlmD_1 (23S rRNA methyltransferase)
		ICE (TnGBS1, TnGBS1)	1509931	1558554	48.623	CIRMBP1261_01496	CIRMBP1261_01544		IGR between CIRMBP1261_01495 (ATP-grasp protein) and uvrA
		Partial conj module	2467560	2502418	34.858	CIRMBP1261_02459	CIRMBP1261_02499	3 SDR family oxidoreductases, GTP cyclohydrolase I FolE, 3 ATP-grasp domain-containing protein	3'-end rpsI
CIRMBP-1212	E5	Genomic island	731782	742977	11.195	CIRMBP1212_00729	CIRMBP1212_00742		3'-end of CIRMBP1212_00728
		Genomic island	973199	1012145	38.946	CIRMBP1212_00971	CIRMBP1212_01016		3'-end of rlmD_1 (23S rRNA methyltransferase)
		ICE (Tn916, Tn916)	1585418	1604075	18.657	CIRMBP1212_01592	CIRMBP1212_01608	tet(M)	3'-end of CIRMBP1212_01609 (alpha-glucosidase)
CIRMBP-1292	E5	ICE (Tn916, Tn916)	34585	52020	17.435	CIRMBP1292_00030	CIRMBP1292_00043	tet(M) and tet(L)	IGR between celB_1 (PTS cellobiose transporter subunit IIC) and CIRMBP1292_00044 (GntR family transcriptional regulator)
		Genomic island	762142	773711	11.569	CIRMBP1292_00791	CIRMBP1292_00803		3'-end of CIRMBP1292_00790
		Genomic island	1005478	1055311	49.833	CIRMBP1292_01034	CIRMBP1292_01081	cadmium-translocating P-type ATPase, ACR3 family arsenite efflux transporter, arsenate reductase ArsC	3'-end of rlmD_1 (23S rRNA methyltransferase)
		Genomic island	1842445	1851052	8.607	CIRMBP1292_01838	CIRMBP1292_01849		IGR between CIRMBP1292_01837 (phosphoenolpyruvate carboxykinase) and CIRMBP1292_01850 (SdpI family protein)
CIRMBP-1274	E6	ICE (Tn916, Tn916)	13951	37949	23.998	CIRMBP1274_00013	CIRMBP1274_00032	tet(M) and tet(L)	IGR between CIRMBP1274_00012 (hydrolase) and CIRMBP1274_00033 (30S ribosomal protein S6)
		Genomic island	991593	1017473	25.88	CIRMBP1274_01015	CIRMBP1274_01040	cadmium-translocating P-type ATPase, ACR3 family arsenite efflux transporter, arsenate reductase ArsC	3'-end of rlmD_1 (23S rRNA methyltransferase)
		Tn917	1107299	1112565	5.266	CIRMBP1274_01131	CIRMBP1274_01134	erm(B) (CIRMBP-1274_01129)	IGR between CIRMBP1274_01130 (UDP-N-acetylmuramate--L-alanine ligase) and CIRMBP1274_01135
		ICE (TnGBS1, TnGBS1)	1314869	1402244	87.375	CIRMBP1274_01350	CIRMBP1274_01431		IGR between lepA and CIRMBP1274_01432 (2-hydroxyacyl-CoA dehydratase)
		Genomic island	1565447	1589394	23.947	CIRMBP1274_01584	CIRMBP1274_01617	bioB, bioD	IGR between rpsB (30S ribosomal protein S2) and CIRMBP1274_01618 (MFS transporter)
		Genomic island	1898682	1912396	13.714	CIRMBP1274_01938	CIRMBP1274_01954		IGR between dnaX and sufB
		Genomic island	2354764	2378425	23.661	CIRMBP1274_02379	CIRMBP1274_02404		IGR between CIRMBP1274_02378 and rpsl
a: R indicates genome reconstructed by assembly of two contigs
b: ICE superfamily and family are indicated in parenthesis according to Ambroset et al, 2016

## Sheet: Table S4B
Table S4B: Distribution of ICEs and genomic islands of 12 strains in all available E. cecorum genomesa.
Element	Genome	Clade	Integration site	Number of genomes with at least 95% of conserved genes	A (n=2)	B (n=5)	C (n=16)	D (n=8)	E01 (n=1)	E02 (n=1)	E03 (n=3)	E04 (n=27)	E05 (n=7)	E06 (n=13)	E07 (n=1)	E08 (n=2)	E09 (n=3)	E10 (n=26)	E11 (n=8)	E12 (n=9)	E13 (n=16)
ICE (Tn916, Tn916)	CIRMBP-1292	E05	IGR between celB_1 (PTS cellobiose transporter subunit IIC) and CIRMBP1292_00044 (GntR family transcriptional regulator)	113	1	0	0.3125	0.5	1	1	0.333333	1	1	1	1	0.5	1	0.884615	0	1	0.9375
ICE (Tn916, Tn916)	CIRMBP-1246	E13	IGR between celB_1 (PTS cellobiose transporter subunit IIC) and CIRMBP1246_00055 (GntR family transcriptional regulator)	15	0	0	0	0	0	0	0	0	0	0	0	0	0	0	0	0	0.9375
ICE (Tn916, Tn916)	CIRMBP-1302	E13	IGR between celB_1 (PTS cellobiose transporter subunit IIC) and CIRMBP1302_00055 (GntR family transcriptional regulator)	15	0	0	0	0	0	0	0	0	0	0	0	0	0	0	0	0	0.9375
ICE (Tn916, Tn916)	CIRMBP-1283	E11	IGR between celB (PTS cellobiose transporter subunit IIC) and CIRMBP1283_00075 (GntR family transcriptional regulator)	8	0	0	0	0	0	0	0	0	0	0	0	0	0	0	1	0	0
Genomic island	CIRMBP-1261	E04	IGR between CIRMBP1261_00995 (MFS transporter) and rpsB (30S ribosomal protein S2)	90	0	0	0	0.25	0	1	0.666667	1	0.285714	1	1	0.5	1	0.961538	1	0.555556	0
Genomic island	CIRMBP-1283	E11	IGR between rpsB (30S ribosomal protein S2) and CIRMBP1283_01448 (MFS transporter)	88	0	0	0	0.25	0	1	0.666667	1	0.285714	1	1	0.5	1	0.961538	1	0.333333	0
Genomic island	NCTC12421	E03	IGR between rpsB (30S ribosomal protein S2) and DQL78_RS07375	88	0	0	0	0.25	0	1	0.666667	1	0.285714	1	1	0.5	1	0.961538	1	0.333333	0
Genomic island	CIRMBP-1281	E02	IGR between rpsB (30S ribosomal protein S2) and CIRMBP1281_01641 (MFS transporter)	84	0	0	0	0.125	0	1	0.666667	1	0.285714	1	1	0.5	0.666667	0.961538	1	0.111111	0
Genomic island	CIRMBP-1228	E04	IGR between rpsB (30S ribosomal protein S2) and CIRMBP1228_01842 (MFS transporter)	84	0	0	0	0.125	0	1	0.666667	1	0.285714	1	1	0.5	0.666667	0.961538	1	0.111111	0
Genomic island	CIRMBP-1287	E10	IGR between rpsB (30S ribosomal protein S2) and CIRMBP1287_01540 (MFS transporter)	84	0	0	0	0.125	0	1	0.666667	1	0.285714	1	1	0.5	0.666667	0.961538	1	0.111111	0
Genomic island	CIRMBP-1274	E06	IGR between rpsB (30S ribosomal protein S2) and CIRMBP1274_01618 (MFS transporter)	77	0	0	0	0.125	0	1	0.333333	0.888889	0.285714	1	1	0	0.666667	0.884615	1	0.111111	0
Tn917	CIRMBP-1274	E06	IGR between CIRMBP1274_01130 (UDP-N-acetylmuramate--L-alanine ligase) and CIRMBP1274_01135	68	0	0	0.125	0	0	0	1	0.888889	0.571429	0.923077	1	0.5	0.333333	0.0769231	1	0	0.5
Tn917	NCTC12421	E03	IGR between DQL78_RS05740 (UDP-N-acetylmuramate--L-alanine ligase) and DQL78_RS05770 (MaoC family)	65	0	0	0.125	0	0	0	0.666667	0.888889	0.571429	0.923077	1	0.5	0.333333	0.0769231	1	0	0.5
Tn917	CIRMBP-1228	E04	IGR between CIRMBP1228_01467 (UDP-N-acetylmuramate--L-alanine ligase) and CIRMBP1228_01472 (MaoC family)	65	0	0	0.125	0	0	0	0.666667	0.888889	0.571429	0.923077	1	0.5	0.333333	0.0769231	1	0	0.5
Genomic island	CIRMBP-1281	E02	IGR between CIRMBP1281_02430 and rpsI	44	0	0	0	0	0	1	0	0.62963	0.285714	1	0	0.5	0.333333	0.307692	0	0	0.0625
Genomic island	CIRMBP-1274	E06	IGR between CIRMBP1274_02378 and rpsl	44	0	0	0	0	0	1	0	0.62963	0.285714	1	0	0.5	0.333333	0.307692	0	0	0.0625
ICE (Tn916, ICESt3)	CIRMBP-1281	E02	IGR between CIRMBP1281_00622 and CIRMBP1281_00670 (sigma-70 family RNA polymerase sigma factor)	21	0	0	0	0	0	1	0	0.740741	0	0	0	0	0	0	0	0	0
ICE (Tn916, Tn916)	CIRMBP-1281	E02	IGR between CIRMBP1281_00026 (endonuclease/exonuclease/phosphatase family protein) and CIRMBP1281_00091 (30S ribosomal protein S6)	26	0	0	0	0	0	1	0	0.888889	0	0	0	0.5	0	0	0	0	0
ICE (TnGBS1, TnGBS1)	CIRMBP-1228	E04	IGR between CIRMBP1228_02280 (cation-translocating P-type ATPase) and metG	32	0	0	0	0	1	1	0	0.888889	0	0	1	0.5	0.666667	0.0769231	0	0	0
ICE (Tn5252, TnGBS2)	CIRMBP-1228	E04	IGR between dnaX and sufB	30	0	0	0	0	0	0	0.333333	0.962963	0	0	0	0	0	0.115385	0	0	0
Genomic island	CIRMBP-1228	E04	3'-end of CIRMBP1228_01030	23	0	0	0	0	0	0	0	0.851852	0	0	0	0	0	0	0	0	0
ICE (Tn5252, TnGBS2)	CIRMBP-1228	E04	IGR between CIRMBP1228_01622 (HAD-IA family hydrolase) and CIRMBP1228_01660 (PFL family protein)	21	0	0	0	0	0	0	0	0.777778	0	0	0	0	0	0	0	0	0
ICE (Tn916, ICESt3)	CIRMBP-1228	E04	IGR between CIRMBP1228_00616 and CIRMBP1228_00662 (sigma-70 family RNA polymerase sigma factor)	21	0	0	0	0	0	1	0	0.740741	0	0	0	0	0	0	0	0	0
ICE (Tn916, Tn916)	CIRMBP-1228	E04	IGR between CIRMBP1228_00012 (endonuclease/exonuclease/phosphatase family protein) and CIRMBP1228_00075 (30S ribosomal protein S6)	26	0	0	0	0	0	1	0	0.888889	0	0	0	0.5	0	0	0	0	0
Genomic island	CIRMBP-1228	E04	3'-end of rlmD_1 (23S rRNA methyltransferase)	28	0	0	0	0	0	0	0	0.925926	0	0	0	0.5	0	0	0	0	0.125
Genomic island	CIRMBP-1261	E04	3'-end of rlmD_1 (23S rRNA methyltransferase)	28	0	0	0	0	0	0	0	0.925926	0	0	0	0.5	0	0	0	0	0.125
Complex genomic island including an ICE (Tn916, ICESt3-like) and prophage genes	CIRMBP-1228	E04	IGR between CIRMBP1228_00834 (type B 50S ribosomal protein L31) and CIRMBP1228_00964	14	0	0	0	0	0	0	0	0.518519	0	0	0	0	0	0	0	0	0
ICE (TnGBS1, TnGBS1)	CIRMBP-1228	E04	3'-end of CIRMBP1228_02119 (nucleoside deaminase)	11	0	0	0	0	0	0	0	0.333333	0	0	0	0	0	0.0769231	0	0	0
ICE (TnGBS1, TnGBS1)	CIRMBP-1261	E04	IGR between CIRMBP1261_00012 (endonuclease/exonuclease/phosphatase family protein) and CIRMBP1261_00118 (30S ribosomal protein S6)	11	0	0	0	0	0	0	0	0.333333	0	0	0	0	0	0.0769231	0	0	0
Genomic island	CIRMBP-1274	E06	3'-end of rlmD_1 (23S rRNA methyltransferase)	16	0	0	0	0	0	0	0	0	0.285714	1	0	0	0	0	0	0	0.0625
ICE (Tn916, Tn916)	CIRMBP-1274	E06	IGR between CIRMBP1274_00012 (hydrolase) and CIRMBP1274_00033 (30S ribosomal protein S6)	16	0	0	0.125	0	0	0	0	0	0.285714	0.923077	0	0	0	0	0	0	0
ICE (TnGBS1, TnGBS1)	CIRMBP-1274	E06	IGR between lepA and CIRMBP1274_01432 (2-hydroxyacyl-CoA dehydratase)	15	0	0	0	0	0	0	0	0	0	1	0	0	0.333333	0.0384615	0	0	0
Genomic island	CIRMBP-1274	E06	IGR between dnaX and sufB	38	0	0	0	0	0	0	0	0	0	1	0	0	0	0.961538	0	0	0
Genomic island	CIRMBP-1287	E10	IGR between dnaX and sufB	38	0	0	0	0	0	0	0	0	0	1	0	0	0	0.961538	0	0	0
Genomic island	CIRMBP-1281	E02	3'-end of rlmD_1 (23S rRNA methyltransferase)	27	0	0	0	0	0	1	0	0.037037	0	0	0	0	0	0.961538	0	0	0
Genomic island	CIRMBP-1292	E05	3'-end of CIRMBP1292_00790	25	0	0	0	0	0	0	0	0	0.571429	0	0	0	0	0.807692	0	0	0
Genomic island	CIRMBP-1287	E10	3'-end of rlmD_1 (23S rRNA methyltransferase)	13	0	0	0	0	0	1	0	0	0	0	0	0	0	0.461538	0	0	0
ICE (Tn916, Tn916)	CIRMBP-1261	E04	IGR between CIRMBP1261_00175 (birA) and CIRMBP1261_00198	23	0	0	0	0.125	0	0	0	0.148148	0	0.0769231	0	0	0	0.384615	0	0.777778	0
ICE (Tn916, Tn916)	CIRMBP-1287	E10	IGR between CIRMBP1287_00012 (endonuclease/exonuclease/phosphatase family protein) and CIRMBP1287_00035 (30S ribosomal protein S6)	25	0	0	0	0.375	0	0	0	0.148148	0	0.0769231	0	0	0	0.384615	0	0.777778	0
ICE (Tn5252, TnGBS2)	CIRMBP-1261	E04	IGR between dnaX and sufB	9	0	0	0	0	0	0	0	0.037037	0	0	0	0	0	0.307692	0	0	0
Genomic island	CIRMBP-1283	E11	3'-end of rlmD_1 (23S rRNA methyltransferase)	8	0	0	0	0	0	0	0	0	0	0	0	0	0	0	1	0	0
Genomic island	CIRMBP-1283	E11	IGR between dnaX and sufB	13	0	0	0	0	0	0	0	0	0	0	0	0	0	0	1	0	0.3125
Genomic island	CIRMBP-1302	E13	IGR between dnaX and sufB	13	0	0	0	0	0	0	0	0	0	0	0	0	0	0	1	0	0.3125
ICE (Tn5252, Tn1549)	CIRMBP-1246	E13	IGR between CIRMBP1246_00709 (epoxyqueuosine reductase QueH) and CIRMBP1246_00783	6	0	0	0	0	0	0	0	0	0	0	0	0	0	0	0	0	0.375
Genomic island	CIRMBP-1246	E13	IGR between dnaX and sufB	13	0	0	0	0	0	0	0	0	0	0	0	0.5	0	0.0384615	0	0	0.625
Genomic island-3 (NCTC)	NCTC12421	E03	3'-end of tmRNA gene	23	0	0	0	0	0	0	0.666667	0.259259	0	0.0769231	0	0.5	0	0.0769231	0	0	0.625
Genomic island-2 (1246)	CIRMBP-1246	E13	3'-end of tmRNA gene	23	0	0	0	0	0	0	0.666667	0.259259	0	0.0769231	0	0.5	0	0.0769231	0	0	0.625
Genomic island-2 (1302)	CIRMBP-1302	E13	3'-end of tmRNA gene	23	0	0	0	0	0	0	0.666667	0.259259	0	0.0769231	0	0.5	0	0.0769231	0	0	0.625
ICE (Tn916, Tn916)	CIRMBP-1212	E05	3'-end of CIRMBP1212_01609 (alpha-glucosidase)	27	1	0	0.0625	0.125	1	0	0	0	0.428571	0	0	0	1	0.0384615	0	0	0.9375
Genomic island	CIRMBP-1212	E05	3'-end of rlmD_1 (23S rRNA methyltransferase)	4	0	0	0	0	0	0	0	0	0.428571	0	0	0	0	0	0	0	0.0625
Genomic island	CIRMBP-1212	E05	3'-end of CIRMBP1212_00728	3	0	0	0	0	0	0	0	0	0.428571	0	0	0	0	0	0	0	0
ICE (Tn5252, TnGBS2)	CIRMBP-1320-Rb	A	IGR between CIRMBP1320_02145 (cysteine hydrolase) and CIRMBP1320_02145 (hypothetical protein)	8	0.5	0	0	0	0	0	0	0.037037	0	0.0769231	1	0	1	0	0	0	0.0625
IME	NCTC12421	E03	Within DQL78_RS11455 (bifunctional 4-hydroxy-2-oxoglutarate aldolase/2-dehydro-3-deoxy-phosphogluconate aldolase)	5	0	0	0	0	1	0	0.666667	0	0	0	0	0	0.666667	0	0	0	0
Genomic island	CIRMBP-1228	E04	IGR between rimP and CIRMBP1228_01740	6	0	0	0	0	0	0	0	0.148148	0	0	0	0	0	0.0769231	0	0	0
ICE (TnGBS1, TnGBS1)	CIRMBP-1261	E04	IGR between CIRMBP1261_01495 (ATP-grasp protein) and uvrA	5	0	0	0	0	0	0	0	0.0740741	0	0	0	0	0	0.0769231	0	0	0.0625
Partial conj module	CIRMBP-1261	E04	3'-end of rpsI	2	0	0	0	0	0	0	0	0.037037	0	0	1	0	0	0	0	0	0
Genomic island	CIRMBP-1287	E10	3'-end of CIRMBP1287_00808	4	0	0	0	0	0	0	0	0.0740741	0	0	0	0	0	0.0769231	0	0	0
ICE (Tn916, Tn916)	CIRMBP-1287	E10	IGR between udk (uridine kinase) and CIRMBP1287_00388 (YaiI/YqxD family protein)	6	0	0	0	0	0	0	0	0	0	0	1	0	0	0.192308	0	0	0
Genomic island	CIRMBP-1302	E13	3'-end of rlmD_1 (23S rRNA methyltransferase)	4	0	0	0	0	0	0	0	0	0	0	0	0	0	0	0	0	0.25
Genomic island	CIRMBP-1246	E13	3'-end of rlmD_1 (23S rRNA methyltransferase)	2	0	0	0	0	0	0	0	0	0	0	0	0	0	0	0	0	0.125
Genomic island	CIRMBP-1320-R*	A	IGR between CIRMBP1320_01388 and trmB	1	0.5	0	0	0	0	0	0	0	0	0	0	0	0	0	0	0	0
Complex genomic island including an Ice (Tn916, Tn916) and prophage genes	CIRMBP-1320-R*	A	5'-end of CIRMBP1320_01054 (Cof-type HAD-IIB family hydrolase)	1	0.5	0	0	0	0	0	0	0	0	0	0	0	0	0	0	0	0
Complex genomic island including prophage genes	CIRMBP-1320-R*	A	3'-end of rlmD_2 (23S rRNA methyltransferase)	1	0.5	0	0	0	0	0	0	0	0	0	0	0	0	0	0	0	0
Genomic island	CIRMBP-1320-R*	A	3'-end of glnA (type I glutamate-ammonia ligase)	1	0.5	0	0	0	0	0	0	0	0	0	0	0	0	0	0	0	0
Genomic island	CIRMBP-1281	E02	IGR between gyrA and CIRMBP1281_00027 (MmcQ/YjbR family DNA-binding protein)	1	0	0	0	0	0	1	0	0	0	0	0	0	0	0	0	0	0
ICE (Tn916, Tn916)	CIRMBP-1281	E02	IGR between dnaX and sufB	1	0	0	0	0	0	1	0	0	0	0	0	0	0	0	0	0	0
ICE (TnGBS1, TnGBS1)	CIRMBP-1281	E02	IGR between CIRMBP1281_01031 (hisIE) and glyQ	1	0	0	0	0	0	1	0.333333	0	0	0	0	0	0	0	0	0	0
Genomic island	CIRMBP-1281	E02	3'-end of CIRMBP1281_00894	1	0	0	0	0	0	1	0	0	0	0	0	0	0	0	0	0	0
Complex genomic island	NCTC12421	E03	Within DQL78_RS02500 (putative peptide ABC transporter substrate-binding protein)	1	0	0	0	0	0	0	0.666667	0	0	0	0	0	0	0	0	0	0
IME	NCTC12421	E03	IGR between DQL78_RS11675 (tyrosine-type recombinase/integrase) and rpsI	1	0	0	0	0	0	0	0.333333	0	0	0	0	0	0	0	0	0	0
ICE (Tn5252, TnGBS2)	NCTC12421	E03	IGR between dnaX and sufB	1	0	0	0	0	0	0	0.666667	0	0	0	0	0	0	0	0	0	0
Genomic island	NCTC12421	E03	3'-end of rlmD_1 (23S rRNA methyltransferase)	1	0	0	0	0	0	0	0.666667	0	0	0	0	0	0	0	0	0	0
Genomic island	CIRMBP-1292	E05	IGR between CIRMBP1292_01837 (phosphoenolpyruvate carboxykinase) and CIRMBP1292_01850 (SdpI family protein)	1	0	0	0	0	0	0	0	0	0.142857	0	0	0	0	0	0	0	0
Genomic island	CIRMBP-1292	E05	3'-end of rlmD_1 (23S rRNA methyltransferase)	1	0	0	0	0	0	0	0	0	0.142857	0	0	0	0	0	0	0	0
ICE (TnGBS1, TnGBS1)	CIRMBP-1302	E13	IGR between CIRMBP1302_01171 and pheS	1	0	0	0	0	0	0	0	0	0	0	0	0	0	0	0	0	0.0625
a: values indicate the proportion of genomes of the clade or subclade having the element
b: R indicates genome reconstructed by assembly of two contigs
