# Supplementary material for: Comparative Genome Analysis of Enterococcus cecorum Reveals Intercontinental Spread of a Lineage of Clinical Poultry Isolates
Source: mSphere. 2023 Feb 16;8(2):e00495-22. doi: 10.1128/msphere.00495-22 (PMC10117131; doi:10.1128/msphere.00495-22)
Supplement: TABLE S5 [file msphere.00495-22-s0009.xlsx]

## Sheet: Table S5A
Table S5A: Prophages predicted in 78 of the 118 newly sequenced E. cecorum genomes
Genome	Other name	Phylogenetic group	Contig number containing predicted prophagea	Position (start)	Position (end)	Length (bp)	att sequenceb	Location of the integration sitec	First Most Common Phage (%)	Contig number containing predicted incomplete prophage (ending at contig extremity)	Location of the integration sitec	First Most Common Phage (%)
CIRMBP-1197	1515312714	A	4	203526	237188	33662	TTCTAAAAAATTCTTA	IGR between hydroxymethylglutaryl-CoA reductase gene (DQL78_RS07720) and hydroxymethylglutaryl-CoA synthase gene (DQL78_RS07725)	PHAGE_Lactoc_50101_NC_031040(28)
CIRMBP-1257		C	4	52074	98370	46296	TATAATGTGAGCA	IGR between DEAD/DEAH box helicase gene (DQL78_RS06020) and hypothetical protein gene (DQL78_RS06025)	PHAGE_Brocho_BL3_NC_015254(57)
CIRMBP-1277		C	5	34197	72646	38449	TGACTAGAA	5′ end of alpha-ketoacid dehydrogenase subunit beta gene (DQL78_RS04745)	PHAGE_Strept_5093_NC_012753(21)
CIRMBP-1294		C	1	1694063	1727037	32974	GTTAAGAATTTTTTAGAA	IGR between hydroxymethylglutaryl-CoA reductase gene (DQL78_RS07720) and hydroxymethylglutaryl-CoA synthase gene (DQL78_RS07725)	PHAGE_Lactoc_50101_NC_031040(25)
				1879569	1915392	35823	TT(C/T)TGTATAG	IGR between tRNA pseudouridine(55) synthase TruB gene (DQL78_RS06830) and TetR/AcrR family transcriptional regulator gene (DQL78_RS06835)	PHAGE_Strept_5093_NC_012753(20)
				2012487	2069697	57210	CCTTATAATAAATAATTAT	3′ end of a cation transporter gene (DQL78_RS06390)	PHAGE_Faecal_FP_oengus_NC_047916(22)
CIRMBP-1307	CE1	C	5	32171	72644	40473	ACGAGAATTTCATTCAAAACATTGTTATAGCAACGTTTATCGGCACTCTAG	IGR between 50S ribosomal protein L31 gene (DQL78_RS03585) and hypothetical protein gene (DQL78_RS03600)	PHAGE_Bacill_phBC6A52_NC_004821(17)
			2	66324	109671	43347	TGACTAGAA	5′ end of alpha-ketoacid dehydrogenase subunit beta gene (DQL78_RS04745)	PHAGE_Entero_EFC_1_NC_025453(15)
CIRMBP-1308	CE2	C	2	131926	170339	38413	TTCTAAAAAAT	IGR between hydroxymethylglutaryl-CoA reductase gene (DQL78_RS07720) and hydroxymethylglutaryl-CoA synthase gene (DQL78_RS07725)	PHAGE_Strept_5093_NC_012753(16)
CIRMBP-1309	CE3	C	4	7347	47042	39695	TTATGTACAAA	3′ end of the hypothetical protein gene (DQL78_RS06810)	PHAGE_Lister_B025_NC_009812(11)
CIRMBP-1316	G-29	C	3	109771	147096	37325	TTATGTACAAA	3′ end of the hypothetical protein gene (DQL78_RS06810)	PHAGE_Strept_EJ_1_NC_005294(25)
			3	71649	105952	34303	AAGTTCTGTATAG	IGR between tRNA pseudouridine(55) synthase TruB gene (DQL78_RS06830) and TetR/AcrR family transcriptional regulator gene (DQL78_RS06835)	PHAGE_Lactoc_63301_NC_031017(37)
CIRMBP-1204		E1	2	70465	108522	38057	GTTTTTTATCCTGGGAA	PreQ1 riboswitch upstream nucleoside hydrolase gene (DQL78_RS08335)	PHAGE_Strept_EJ_1_NC_005294(30)
CIRMBP-1281		E2	Chromosome	1695130	1731482	36352	TTCTAAAAAATTCTTA	IGR between hydroxymethylglutaryl-CoA reductase gene (DQL78_RS07720) and hydroxymethylglutaryl-CoA synthase gene (DQL78_RS07725)	PHAGE_Strept_5093_NC_012753(22)
CIRMBP-1220		E3								16	IGR between peptidoglycan recognition protein gene (DQL78_RS01880) and DUF975 family protein gene (DQL78_RS01885)	PHAGE_Lactoc_50101_NC_031040(45)
CIRMBP-1318e	NCTC12421 / DSMZ 20682	E3	Chromosome	313305	344669	31364	GATGCAATGTTTATATTTTAAG	3′ end of tRNA preQ1(34) S-adenosylmethionine ribosyltransferase-isomerase QueA gene (DQL78_RS01670)	PHAGE_Lactoc_50101_NC_031040(38)
				1960712	1998810	38098	GCACTCGTAACGCGTAGGTCACAGGTTCGAACCCTGCAGCTGGCATATCAATAAAA	3′ end of tRNA-Thr gene (DQL78_RS09910)	PHAGE_Lister_LP_101_NC_024387(15)
CIRMBP-1205		E4	1	65888	123422	57534	CATAATTATTTATTATAAGGA	3′ end of a cation transporter gene (DQL78_RS06390)	PHAGE_Faecal_FP_oengus_NC_047916(24)	3	5′ end of alpha-ketoacid dehydrogenase subunit beta gene (DQL78_RS04745)	PHAGE_Entero_EFC_1_NC_025453(16)
			2	124388	165501	41113	TTCCCAGGATAA	PreQ1 riboswitch upstream nucleoside hydrolase gene (DQL78_RS08335)	PHAGE_Strept_EJ_1_NC_005294(26)	4	IGR between MFS transporter gene (DQL78_RS02170) and Crp/Fnr family transcriptional regulator gene (DQL78_RS02175)	PHAGE_Strept_phiARI0131_2_NC_031941(28)
CIRMBP-1206		E4	1	110439	152742	42303	TGACTAGAA	5′ end of alpha-ketoacid dehydrogenase subunit beta gene (DQL78_RS04745)	PHAGE_Entero_EFC_1_NC_025453(17)	16	IGR between 50S ribosomal protein L31 gene (DQL78_RS03585) and hypothetical protein gene (DQL78_RS03600)	PHAGE_Bacill_phBC6A52_NC_004821(28)
			4	65690	123223	57533	CATAATTATTTATTATAAGGA	3′ end of a cation transporter gene (DQL78_RS06390)	PHAGE_Faecal_FP_oengus_NC_047916(25)
CIRMBP-1208		E4	1	403981	>441890	>37909	CTTCTAGTCAd	5′ end of alpha-ketoacid dehydrogenase subunit beta gene (DQL78_RS04745)	PHAGE_Entero_EFC_1_NC_025453(19)	17	IGR between 50S ribosomal protein L31 gene (DQL78_RS03585) and hypothetical protein gene (DQL78_RS03600)	PHAGE_Bacill_phBC6A52_NC_004821(28)
CIRMBP-1209		E4	1	211974	253868	41894	TGACTAGAA	5′ end of alpha-ketoacid dehydrogenase subunit beta gene (DQL78_RS04745)	PHAGE_Entero_EFC_1_NC_025453(17)	17	IGR between 50S ribosomal protein L31 gene (DQL78_RS03585) and hypothetical protein gene (DQL78_RS03600)	PHAGE_Bacill_phBC6A52_NC_004821(28)
			3	65690	123223	57533	CATAATTATTTATTATAAGGA	3′ end of a cation transporter gene (DQL78_RS06390)	PHAGE_Faecal_FP_oengus_NC_047916(25)
CIRMBP-1211		E4	1	110440	152623	42183	TGACTAGAA	5′ end of alpha-ketoacid dehydrogenase subunit beta gene (DQL78_RS04745)	PHAGE_Entero_EFC_1_NC_025453(16)	14	IGR between 50S ribosomal protein L31 gene (DQL78_RS03585) and hypothetical protein gene (DQL78_RS03600)	PHAGE_Bacill_phBC6A52_NC_004821(28)
				490702	548235	57533	TCCTTATAATAAATAATTATG	3′ end of a cation transporter gene (DQL78_RS06390)	PHAGE_Faecal_FP_oengus_NC_047916(25)
CIRMBP-1213		E4	1	366897	408846	41949	CTTCTAGTCA	5′ end of alpha-ketoacid dehydrogenase subunit beta gene (DQL78_RS04745)	PHAGE_Entero_EFC_1_NC_025453(17)
CIRMBP-1215		E4	1	110440	145859	35419	TGACTAGAAG	5′ end of alpha-ketoacid dehydrogenase subunit beta gene (DQL78_RS04745)	PHAGE_Lactoc_bIL285_NC_002666(24)
			1	483940	541474	57534	TCCTTATAATAAATAATTATG	3′ end of a cation transporter gene (DQL78_RS06390)	PHAGE_Faecal_FP_oengus_NC_047916(24)
CIRMBP-1216		E4								26	Incomplete phage extremities	PHAGE_Strept_phi3396_NC_009018(19)
										29	Incomplete phage extremities	PHAGE_Strept_phiARI0131_2_NC_031941(27)
CIRMBP-1217		E4	1	425307	460726	35419	CTTCTAGTCA	5′ end of alpha-ketoacid dehydrogenase subunit beta gene (DQL78_RS04745)	PHAGE_Lactoc_bIL285_NC_002666(24)	16	IGR between 50S ribosomal protein L31 gene (DQL78_RS03585) and hypothetical protein gene (DQL78_RS03600)	PHAGE_Bacill_phBC6A52_NC_004821(28)
			1	29682	87216	57534	CATAATTATTTATTATAAGGA	3′ end of a cation transporter gene (DQL78_RS06390)	PHAGE_Faecal_FP_oengus_NC_047916(24)
CIRMBP-1218		E4	1	338363	395896	57533	AATAAATAATTATG	3′ end of a cation transporter gene (DQL78_RS06390)	PHAGE_Faecal_FP_oengus_NC_047916(24)	17	IGR between 50S ribosomal protein L31 gene (DQL78_RS03585) and hypothetical protein gene (DQL78_RS03600)	PHAGE_Bacill_phBC6A52_NC_004821(28)
										11	IGR between tRNA pseudouridine(55) synthase TruB gene (DQL78_RS06830) and TetR/AcrR family transcriptional regulator gene (DQL78_RS06835)	PHAGE_Lactoc_bIL285_NC_002666(25)
CIRMBP-1219		E4	3	49901	107437	57536	TCCTTATAATAAATAATTATG	3′ end of a cation transporter gene (DQL78_RS06390)	PHAGE_Faecal_FP_oengus_NC_047916(25)
CIRMBP-1221		E4	1	448603	506137	57534	TCCTTATAATAAATAATTATG	3′ end of a cation transporter gene (DQL78_RS06390)	PHAGE_Faecal_FP_oengus_NC_047916(25)	13	IGR between 50S ribosomal protein L31 gene (DQL78_RS03585) and hypothetical protein gene (DQL78_RS03600)	PHAGE_Bacill_phBC6A52_NC_004821(28)
			3	1205	40570	39365	ATACTTCTAGTC	Cannot be precicely localised in the NCTC12421 genome. 5′ end of transposase (CIRMBP-1228_00587)	PHAGE_Lister_B025_NC_009812(11)
CIRMBP-1223		E4	1	22870	66363	41950	TGACTAGAAG	5′ end of alpha-ketoacid dehydrogenase subunit beta gene (DQL78_RS04745)	PHAGE_Entero_EFC_1_NC_025453(17)
			2	29828	87362	57534	CATAATTATTTATTATAAGGA	3′ end of a cation transporter gene (DQL78_RS06390)	PHAGE_Faecal_FP_oengus_NC_047916(25)
CIRMBP-1224		E4								20	3′ end of tRNA preQ1(34) S-adenosylmethionine ribosyltransferase-isomerase QueA gene (DQL78_RS01670)	PHAGE_Strept_5093_NC_012753(18)
										16	IGR between 50S ribosomal protein L31 gene (DQL78_RS03585) and hypothetical protein gene (DQL78_RS03600)	PHAGE_Bacill_phBC6A52_NC_004821(28)
										17	5′ end of alpha-ketoacid dehydrogenase subunit beta gene (DQL78_RS04745)	PHAGE_Lister_LP_101_NC_024387(23) and PHAGE_Bacill_BCJA1c_NC_006557(38)
CIRMBP-1227		E4	1	287852	329801	41949	CTTCTAGTCA	5′ end of alpha-ketoacid dehydrogenase subunit beta gene (DQL78_RS04745)	PHAGE_Entero_EFC_1_NC_025453(17)	18	IGR between 50S ribosomal protein L31 gene (DQL78_RS03585) and hypothetical protein gene (DQL78_RS03600)	PHAGE_Bacill_phBC6A52_NC_004821(28)
CIRMBP-1228		E4	Chromosome	1162423	1204372	41949	TGACTAGAAG	5′ end of alpha-ketoacid dehydrogenase subunit beta gene (DQL78_RS04745)	PHAGE_Entero_EFC_1_NC_025453(17)
CIRMBP-1229		E4								16	IGR between 50S ribosomal protein L31 gene (DQL78_RS03585) and hypothetical protein gene (DQL78_RS03600)	PHAGE_Bacill_phBC6A52_NC_004821(28)
										17	IGR between MFS transporter gene (DQL78_RS02170)/ IS3 family transposase (DQL78_RS02175)* and Crp/Fnr family transciptional regulator gene (DQL78_RS02180)	PHAGE_Lactoc_bIL285_NC_002666(29)
CIRMBP-1230		E4	1	434747	476599	41852	TTCTAGTCA	5′ end of alpha-ketoacid dehydrogenase subunit beta gene (DQL78_RS04745)	PHAGE_Entero_EFC_1_NC_025453(17)
CIRMBP-1233		E4	1	77460	112879	35419	CTTCTAGTCA	5′ end of alpha-ketoacid dehydrogenase subunit beta gene (DQL78_RS04745)	PHAGE_Lactoc_bIL285_NC_002666(24)
CIRMBP-1239		E4	1	22870	66363	41950	TGACTAGAAG	5′ end of alpha-ketoacid dehydrogenase subunit beta gene (DQL78_RS04745)	PHAGE_Entero_EFC_1_NC_025453(16)
CIRMBP-1247		E4	1	434975	476926	41951	CTTCTAGTCA	5′ end of alpha-ketoacid dehydrogenase subunit beta gene (DQL78_RS04745)	PHAGE_Entero_EFC_1_NC_025453(17)
CIRMBP-1249		E4	1	403315	445264	41949	CTTCTAGTCA	5′ end of alpha-ketoacid dehydrogenase subunit beta gene (DQL78_RS04745)	PHAGE_Entero_EFC_1_NC_025453(17)	16	IGR between 50S ribosomal protein L31 gene (DQL78_RS03585) and hypothetical protein gene (DQL78_RS03600)	PHAGE_Bacill_phBC6A52_NC_004821(28)
CIRMBP-1252		E4	1	110373	152322	41949	TGACTAGAAG	5′ end of alpha-ketoacid dehydrogenase subunit beta gene (DQL78_RS04745)	PHAGE_Entero_EFC_1_NC_025453(17)
CIRMBP-1260		E4	1	110373	152006	41633	TGACTAGAAG	5′ end of alpha-ketoacid dehydrogenase subunit beta gene (DQL78_RS04745)	PHAGE_Entero_EFC_1_NC_025453(17)	20	IGR between 50S ribosomal protein L31 gene (DQL78_RS03585) and hypothetical protein gene (DQL78_RS03600)	PHAGE_Bacill_phBC6A52_NC_004821(28)
CIRMBP-1261		E4	Chromosome	2179605	2215356	35751	CTTAAAATATAAACATTGCATC	3′ end of tRNA preQ1(34) S-adenosylmethionine ribosyltransferase-isomerase QueA gene (DQL78_RS01670)	PHAGE_Strept_5093_NC_012753 (20)
CIRMBP-1253		E5	3	118144	157830	39686	TATATACAAATGTTGTTGA	IGR between MFS transporter gene (DQL78_RS02170) and Crp/Fnr family transciptional regulator gene (DQL78_RS02180)	PHAGE_Lactoc_bIL285_NC_002666(39)
CIRMBP-1292		E5	Chromosome	674577	705899	31322	TTGCACGAGAATTTCATTCAAAACATTGTTATAGCAACGTTTATCGGCACTCTAG	IGR between 50S ribosomal protein L31 gene (DQL78_RS03585) and hypothetical protein gene (DQL78_RS03600)	PHAGE_Lactoc_50101_NC_031040(30)
				1874253	1912287	38034	GCACTCGTAACGCGTAGGTCACAGGTTCGAACCCTGCAGCTGGCATATCAATAAAACCGTTGATCCCCA	3′ end of tRNA-Thr gene (DQL78_RS09910)	PHAGE_Lister_LP_101_NC_024387(12)
CIRMBP-1313	CB-32	E5	6	91409	128027	36618	TTCTAAAAAATTCTTAAC	IGR between hydroxymethylglutaryl-CoA reductase gene (DQL78_RS07720) and hydroxymethylglutaryl-CoA synthase gene (DQL78_RS07725)	PHAGE_Lactoc_50101_NC_031040(28)
CIRMBP-1315	CL-1	E5								1	3′ endend of GntR family transcriptional regulator gene (DQL78_RS04980)	PHAGE_Coryne_Lederberg_NC_048790(41)
CIRMBP-1225		E6	10	36161	68482	32321	GATGCAATGTTTATATTTTAAG	3′ end of tRNA preQ1(34) S-adenosylmethionine ribosyltransferase-isomerase QueA gene (DQL78_RS01670)	PHAGE_Lactoc_63301_NC_031017(26)
			1	356061	413490	57429	TCCTTATAATAAATAATTATG	3′ end of a cation transporter gene (DQL78_RS06390)	PHAGE_Faecal_FP_oengus_NC_047916(20)
CIRMBP-1226		E6	10	36161	68482	32321	GATGCAATGTTTATATTTTAAG	3′ end of tRNA preQ1(34) S-adenosylmethionine ribosyltransferase-isomerase QueA gene (DQL78_RS01670)	PHAGE_Lactoc_50101_NC_031040(26)
			1	76664	134093	57429	CATAATTATTTATTATAAGGA	3′ end of a cation transporter gene (DQL78_RS06390)	PHAGE_Faecal_FP_oengus_NC_047916(24)
CIRMBP-1232		E6	1	76664	134093	57429	CATAATTATTTATTATAAGGA	3′ end of a cation transporter gene (DQL78_RS06390)	PHAGE_Faecal_FP_oengus_NC_047916(25)	14	IGR between peptidoglycan recognition protein gene (DQL78_RS01880) and DUF975 family protein gene (DQL78_RS01885)	PHAGE_Lactoc_50101_NC_031040(27)
										26	Incomplete phage extremities	PHAGE_Lactob_iA2_NC_028830(9)
CIRMBP-1235		E6	9	31161	68482	37321	GATGCAATGTTTATATTTTAAG	3′ end of tRNA preQ1(34) S-adenosylmethionine ribosyltransferase-isomerase QueA gene (DQL78_RS01670)	PHAGE_Lactoc_63301_NC_031017(26)
			1	76847	134276	57429	CATAATTATTTATTATAAGGA	3′ end of a cation transporter gene (DQL78_RS06390)	PHAGE_Faecal_FP_oengus_NC_047916(24)
CIRMBP-1236		E6	5	26849	77210	50361	CTAAAATATAAACATTGC	3′ end of tRNA preQ1(34) S-adenosylmethionine ribosyltransferase-isomerase QueA gene (DQL78_RS01670)	PHAGE_Lactoc_63301_NC_031017(16)
			1	76664	134093	57429	CATAATTATTTATTATAAGGA	3′ end of a cation transporter gene (DQL78_RS06390)	PHAGE_Faecal_FP_oengus_NC_047916(24)
CIRMBP-1240		E6	9	26848	59169	32321	CTTAAAATATAAACATTGCATC	3′ end of tRNA preQ1(34) S-adenosylmethionine ribosyltransferase-isomerase QueA gene (DQL78_RS01670)	PHAGE_Lactoc_50101_NC_031040(26)
			1	76827	134256	57429	CATAATTATTTATTATAAGGA	3′ end of a cation transporter gene (DQL78_RS06390)	PHAGE_Faecal_FP_oengus_NC_047916(24)
CIRMBP-1255		E6	9	36161	68482	32321	GATGCAATGTTTATATTTTAAG	3′ end of tRNA preQ1(34) S-adenosylmethionine ribosyltransferase-isomerase QueA gene (DQL78_RS01670)	PHAGE_Lactoc_63301_NC_031017(26)
			1	164590	222019	57429	CCTTATAATAAATAATTATG	3′ end of a cation transporter gene (DQL78_RS06390)	PHAGE_Faecal_FP_oengus_NC_047916(20)
CIRMBP-1262		E6	9	36161	68842	32681	GATGCAATGTTTATATTTTAAG	3′ end of tRNA preQ1(34) S-adenosylmethionine ribosyltransferase-isomerase QueA gene (DQL78_RS01670)	PHAGE_Lactoc_50101_NC_031040(26)
CIRMBP-1265		E6	9	36161	68484	32323	GATGCAATGTTTATATTTTAAG	3′ end of tRNA preQ1(34) S-adenosylmethionine ribosyltransferase-isomerase QueA gene (DQL78_RS01670)	PHAGE_Lactoc_50101_NC_031040(26)
			1	401722	459150	57428	TCCTTATAATAAATAATTATG	3′ end of a cation transporter gene (DQL78_RS06390)	PHAGE_Faecal_FP_oengus_NC_047916(20)
CIRMBP-1267		E6	2	36162	68483	32321	ATGCAATGTTTATATTTTAAG	3′ end of tRNA preQ1(34) S-adenosylmethionine ribosyltransferase-isomerase QueA gene (DQL78_RS01670)	PHAGE_Lactoc_50101_NC_031040(26)
			1	127676	185106	57430	CATAATTATTTATTATAAGGA	3′ end of a cation transporter gene (DQL78_RS06390)	PHAGE_Faecal_FP_oengus_NC_047916(20)
CIRMBP-1271		E6	9	36161	68482	32321	GATGCAATGTTTATATTTTAAG	3′ end of tRNA preQ1(34) S-adenosylmethionine ribosyltransferase-isomerase QueA gene (DQL78_RS01670)	PHAGE_Lactoc_50101_NC_031040(26)
			1	401490	458919	57429	TCCTTATAATAAATAATTATG	3′ end of a cation transporter gene (DQL78_RS06390)	PHAGE_Faecal_FP_oengus_NC_047916(20)
CIRMBP-1274		E6	Chromosome	318908	351229	32321	GATGCAATGTTTATATTTTAAG	3′ end of tRNA preQ1(34) S-adenosylmethionine ribosyltransferase-isomerase QueA gene (DQL78_RS01670)	PHAGE_Lactoc_63301_NC_031017(26)
				1246715	1304143	57428	TCCTTATAATAAATAATTATG	3′ end of a cation transporter gene (DQL78_RS06390)	PHAGE_Faecal_FP_oengus_NC_047916(22)
				1662474	1698513	36039	TTCTAAAAAATTCTTAAC	IGR between hydroxymethylglutaryl-CoA reductase gene (DQL78_RS07720) and hydroxymethylglutaryl-CoA synthase gene (DQL78_RS07725)	PHAGE_Lactoc_bIL285_NC_002666(24)
CIRMBP-1276		E6	3	26848	59169	32321	CTTAAAATATAAACATTGCATC	3′ end of tRNA preQ1(34) S-adenosylmethionine ribosyltransferase-isomerase QueA gene (DQL78_RS01670)	PHAGE_Lactoc_50101_NC_031040(26)
			1	112739	170168	57429	TCCTTATAATAAATAATTATG	3′ end of a cation transporter gene (DQL78_RS06390)	PHAGE_Faecal_FP_oengus_NC_047916(20)
CIRMBP-1268		E8	2	177023	218985	41962	CTTCTAGTCA	5′ end of alpha-ketoacid dehydrogenase subunit beta gene (DQL78_RS04745)	PHAGE_Entero_EFC_1_NC_025453(17)
CIRMBP-1196	1426614160-1	E9	15	9391	40613	31222	CAACGTTTATCGGCACTCTAGATTTT	IGR between 50S ribosomal protein L31 gene (DQL78_RS03585) and hypothetical protein gene (DQL78_RS03600)	PHAGE_Bacill_phBC6A52_NC_004821(22)
										28	Incomplete phage extremities	PHAGE_Strept_5093_NC_012753(59)
CIRMBP-1304		E9	3	204062	261489	57427	CCTTATAATAAATAATTATG	3′ end of a cation transporter gene (DQL78_RS06390)	PHAGE_Faecal_FP_oengus_NC_047916(24)	2	IGR between 50S ribosomal protein L31 gene (DQL78_RS03585) and hypothetical protein gene (DQL78_RS03600)	PHAGE_Lactoc_50101_NC_031040(32)
										1	IGR between tRNA pseudouridine(55) synthase TruB gene (DQL78_RS06830) and TetR/AcrR family transcriptional regulator gene (DQL78_RS06835)	PHAGE_Paenib_Vegas_NC_028767(17) PHAGE_Entero_EFC_1_NC_025453(17)
CIRMBP-1319	1212-11909	E9	4	95048	126237	31189	AATGAAATTCTCGTGC	IGR between 50S ribosomal protein L31 gene (DQL78_RS03585) and IS200/IS605 family transposase (DQL78_RS03590)	PHAGE_Bacill_phBC6A52_NC_004821(21)	19	IGR between MFS transporter gene (DQL78_RS02170)/ IS3 family transposase (DQL78_RS02175)* and Crp/Fnr family transciptional regulator gene (DQL78_RS02180)	PHAGE_Entero_EFC_1_NC_025453(18)
			6	33293	90827	57534	TCCTTATAATAAATAATTATG	3′ end of a cation transporter gene (DQL78_RS06390)	PHAGE_Faecal_FP_oengus_NC_047916(24)	28	Incomplete phage extremities	PHAGE_Strept_5093_NC_012753(10)
CIRMBP-1237		E10	1	238264	295797	57533	TCCTTATAATAAATAATTATG	3′ end of a cation transporter gene (DQL78_RS06390)	PHAGE_Faecal_FP_oengus_NC_047916(25)
CIRMBP-1243		E10	1	42177	97111	54934	CATAATTATTTATTATAAGGA	3′ end of a cation transporter gene (DQL78_RS06390)	PHAGE_Faecal_FP_oengus_NC_047916(24)
CIRMBP-1244		E10	12	27059	65957	38898	TAAAATATAAACATTGCATC	3′ end of tRNA preQ1(34) S-adenosylmethionine ribosyltransferase-isomerase QueA gene (DQL78_RS01670)	PHAGE_Strept_EJ_1_NC_005294(29)
CIRMBP-1245		E10	1	238261	295795	57534	TCCTTATAATAAATAATTATG	3′ end of a cation transporter gene (DQL78_RS06390)	PHAGE_Faecal_FP_oengus_NC_047916(25)
CIRMBP-1266		E10	4	90729	129439	38710	TGACTAGAA	5′ end of alpha-ketoacid dehydrogenase subunit beta gene (DQL78_RS04745)	PHAGE_Lister_B025_NC_009812(15)
CIRMBP-1270		E10	11	17486	56379	38893	GCAATGTTTATATTTA	3′ end of tRNA preQ1(34) S-adenosylmethionine ribosyltransferase-isomerase QueA gene (DQL78_RS01670)	PHAGE_Strept_EJ_1_NC_005294(29)
CIRMBP-1287		E10	Chromosome	1703687	1744966	41279	GTTTTTTATCCTGGGAA	PreQ1 riboswitch upstream nucleoside hydrolase gene (DQL78_RS08335)	PHAGE_Strept_EJ_1_NC_005294(31)
CIRMBP-1288		E10	10	73080	109304	36224	TTCTAAAAAATTCTTAAC	IGR between hydroxymethylglutaryl-CoA reductase gene (DQL78_RS07720) and hydroxymethylglutaryl-CoA synthase gene (DQL78_RS07725)	PHAGE_Strept_5093_NC_012753(19)
CIRMBP-1290		E10	3	131708	170496	38788	TTCCCAGGATAA	PreQ1 riboswitch upstream nucleoside hydrolase gene (DQL78_RS08335)	PHAGE_Strept_EJ_1_NC_005294(25)
CIRMBP-1293		E10	10	48268	87161	38893	GCAATGTTTATATTT	3′ end of tRNA preQ1(34) S-adenosylmethionine ribosyltransferase-isomerase QueA gene (DQL78_RS01670)	PHAGE_Strept_EJ_1_NC_005294(27)
CIRMBP-1296		E10	6	80365	114135	33770	TTCTAAAAAATTCTTAAC	IGR between hydroxymethylglutaryl-CoA reductase gene (DQL78_RS07720) and hydroxymethylglutaryl-CoA synthase gene (DQL78_RS07725)	PHAGE_Lactoc_bIL285_NC_002666(24)
			1	177882	218514	40632	TTCCCAGGATAAAAAAC	PreQ1 riboswitch upstream nucleoside hydrolase gene (DQL78_RS08335)	PHAGE_Strept_EJ_1_NC_005294(29)
CIRMBP-1297		E10	10	27059	65952	38893	TAAAATATAAACATTGC	3′ end of tRNA preQ1(34) S-adenosylmethionine ribosyltransferase-isomerase QueA gene (DQL78_RS01670)	PHAGE_Strept_EJ_1_NC_005294(27)
CIRMBP-1300		E10	9	27059	65953	38894	TAAAATATAAACATTGCATC	3′ end of tRNA preQ1(34) S-adenosylmethionine ribosyltransferase-isomerase QueA gene (DQL78_RS01670)	PHAGE_Strept_EJ_1_NC_005294(27)
CIRMBP-1303		E10	1	270175	305287	35112	GATGCAATGTTTATATTTT	3′ end of tRNA preQ1(34) S-adenosylmethionine ribosyltransferase-isomerase QueA gene (DQL78_RS01670)	PHAGE_Strept_5093_NC_012753(19)
CIRMBP-1310	SA1	E12	12	26886	62821	35935	TAAAATATAAACATTGC	3′ end of tRNA preQ1(34) S-adenosylmethionine ribosyltransferase-isomerase QueA gene (DQL78_RS01670)	PHAGE_Strept_5093_NC_012753(22)
			8	66737	105549	38812	GTTTTTTATCCTGGGAA	PreQ1 riboswitch upstream nucleoside hydrolase gene (DQL78_RS08335)	PHAGE_Strept_EJ_1_NC_005294(32)
CIRMBP-1311	SA2	E12	17	1	38813	38812	GTTTTTTATCCTGGGAA	PreQ1 riboswitch upstream nucleoside hydrolase gene (DQL78_RS08335)	PHAGE_Strept_EJ_1_NC_005294(31)	20g	3′ end of tRNA preQ1(34) S-adenosylmethionine ribosyltransferase-isomerase QueA gene (DQL78_RS01670)	PHAGE_Strept_5093_NC_012753(20)
CIRMBP-1195	1421713624-1	E13	2	30967	62156	31189	CAACGTTTATCGGCACTCTAGATTTT	IGR between 50S ribosomal protein L31 gene (DQL78_RS03585) and hypothetical protein gene (DQL78_RS03600)	PHAGE_Bacill_phBC6A52_NC_004821(21)
			1	30437	87827	57390	CATAATTATTTATTATAAGGA	3′ end of a cation transporter gene (DQL78_RS06390)	PHAGE_Faecal_FP_oengus_NC_047916(24)
CIRMBP-1214		E13	16	1	35759	35758	GATGCAATGTTTATATTTTAAG	3′ end of tRNA preQ1(34) S-adenosylmethionine ribosyltransferase-isomerase QueA gene (DQL78_RS01670)	PHAGE_Strept_5093_NC_012753(20)
CIRMBP-1241		E13	1	409404	468344	58940	TCCTTATAATAAATAATTATG	3′ end of a cation transporter gene (DQL78_RS06390)	PHAGE_Faecal_FP_oengus_NC_047916(25)
CIRMBP-1317	D-104	E13	1	264126	321659	57533	TCCTTATAATAAATAATTATG	3′ end of a cation transporter gene (DQL78_RS06390)	PHAGE_Faecal_FP_oengus_NC_047916(25)
a Only scores ≥100 were considered significant.
b att site were identified manually in comparison to the NCBI reference genome of Enterococcus cecorum strain NCTC 12421 #NZ_LS483306.1.
c integration sites were located according to NCBI reference genome of Enterococcus cecorum strain NCTC12421 #NZ_LS483306.1. IGR between means intergenic region.
ddeduced fron other genomes.
ecoordinate of the NCTC 12421 genome. Accession NZ_LS483306.
fVery low score with VIBRANT. Not considered as a prophage.
gPredicted both by PHASTER and VIBRANT.

## Sheet: Table S5B
Table S5B: E. cecorum newly sequenced genomes with no predicted prophagesa
Genome	Other name	Phylogenetic group
CIRMBP-1320	B05581	A
CIRMBP-1210		C
CIRMBP-1314	BB-66	C
CIRMBP-1248		E4
CIRMBP-1256		E4
CIRMBP-1207		E5
CIRMBP-1212		E5
CIRMBP-1275		E5
CIRMBP-1273		E7
CIRMBP-1222		E10
CIRMBP-1250		E10
CIRMBP-1251		E10
CIRMBP-1254		E10
CIRMBP-1263		E10
CIRMBP-1264		E10
CIRMBP-1282		E10
CIRMBP-1284		E10
CIRMBP-1286		E10
CIRMBP-1291		E10
CIRMBP-1295		E10
CIRMBP-1298		E10
CIRMBP-1278		E11
CIRMBP-1279		E11
CIRMBP-1280		E11
CIRMBP-1283		E11
CIRMBP-1285		E11
CIRMBP-1289		E11
CIRMBP-1299		E11
CIRMBP-1301		E11
CIRMBP-1312	SA3	E12
CIRMBP-1231		E13
CIRMBP-1234		E13
CIRMBP-1238		E13
CIRMBP-1242		E13
CIRMBP-1246		E13
CIRMBP-1258		E13
CIRMBP-1259		E13
CIRMBP-1269		E13
CIRMBP-1272		E13
CIRMBP-1302		E13
a Only scores ≥100 were considered significant.
